# Supplementary material for: Complexome profiling of the Chlamydomonas psb28 mutant reveals TEF5 as an early PSII assembly factor
Source: Plant Cell. 2025 Mar 17;37(6):koaf055. doi: 10.1093/plcell/koaf055 (PMC12164590; doi:10.1093/plcell/koaf055)
Supplement: koaf055_Supplementary_Data [file koaf055_supplementary_data.zip]

Archive with 5 entries (5 files):
- psb28_interactive.zip
- Supplemental Data Set S1.xlsx
- Supplemental Dataset S3 - heatmaps all proteins.7z
- Supplemental Dataset S4.xlsx
- Supplementary Data final.pdf
