# Supplementary material for: Complexome profiling of the Chlamydomonas psb28 mutant reveals TEF5 as an early PSII assembly factor
Source: Plant Cell. 2025 Mar 17;37(6):koaf055. doi: 10.1093/plcell/koaf055 (PMC12164590; doi:10.1093/plcell/koaf055)
Supplement: koaf055_Supplementary_Data [file koaf055_supplementary_data.zip › Supplemental Data Set S1.xlsx]

## Sheet: MaxQuant
Supplemental Data Set S1. LC-MS/MS analysis of PSB28 immunoprecipitates.
Raw data evaluated by MaxQuant. Contaminants are filtered out.
01-03: WT soluble replicates 1-3
04-06: WT membrane replicates 1-3
07-09: psb28-c2 soluble replicates 1-3
10-12:psb28-c2 membrane replicates 1-3
Protein IDs	Majority protein IDs	Peptide counts (all)	Peptide counts (razor+unique)	Peptide counts (unique)	Fasta headers	Number of proteins	Peptides	Razor + unique peptides	Unique peptides	Peptides 01	Peptides 02	Peptides 03	Peptides 04	Peptides 05	Peptides 06	Peptides 07	Peptides 08	Peptides 09	Peptides 10	Peptides 11	Peptides 12	Razor + unique peptides 01	Razor + unique peptides 02	Razor + unique peptides 03	Razor + unique peptides 04	Razor + unique peptides 05	Razor + unique peptides 06	Razor + unique peptides 07	Razor + unique peptides 08	Razor + unique peptides 09	Razor + unique peptides 10	Razor + unique peptides 11	Razor + unique peptides 12	Unique peptides 01	Unique peptides 02	Unique peptides 03	Unique peptides 04	Unique peptides 05	Unique peptides 06	Unique peptides 07	Unique peptides 08	Unique peptides 09	Unique peptides 10	Unique peptides 11	Unique peptides 12	Sequence coverage [%]	Unique + razor sequence coverage [%]	Unique sequence coverage [%]	Mol. weight [kDa]
CON__P13645;CON__P02535-1;CON__Q7Z3Y7;CON__Q148H6;CON__Q2M2I5;CON__P05784;CON__Q7Z3Z0;CON__Q7Z3Y8;CON__Q99456;CON__Q14525;CON__Q9UE12;CON__Q15323;CON__A2A5Y0;CON__Q92764;CON__Q14532;CON__A2AB72;CON__Q497I4;CON__O76015;CON__O76013;CON__Q7Z3Y9;CON__O76014;CON__REFSEQ:XP_986630	CON__P13645	35;11;5;4;3;2;2;2;2;1;1;1;1;1;1;1;1;1;1;1;1;1	30;9;3;2;2;0;1;1;0;0;0;0;0;0;0;0;0;0;0;0;0;0	27;6;2;1;0;0;1;1;0;0;0;0;0;0;0;0;0;0;0;0;0;0		22	35	30	27	19	15	22	12	19	22	16	18	28	23	32	24	15	11	19	8	15	19	13	15	25	19	27	20	15	11	17	8	14	17	13	14	23	16	25	19	47	44	41	59.51
CON__P04264;CON__H-INV:HIT000016045;REV__Cre10.g447800.t1.2	CON__P04264	57;3;1	57;3;1	40;0;0		3	57	57	40	26	16	31	17	27	30	28	30	34	37	49	30	26	16	31	17	27	30	28	30	34	37	49	30	17	10	20	9	18	21	19	19	22	24	33	21	61.2	61.2	51.7	66.017
CON__P35527	CON__P35527	38	38	37		1	38	38	37	16	9	18	11	15	16	17	16	25	25	35	19	16	9	18	11	15	16	17	16	25	25	35	19	15	8	17	10	14	16	17	15	24	24	34	18	65.7	65.7	65.7	62.129
Cre10.g440450.t1.2	Cre10.g440450.t1.2	6	6	6	Cre10.g440450.t1.2 Photosystem II subunit 28 ALS=PSB28 DBV=JGI5.5 GN=PSB28 OS=Chlamydomonas reinhardtii SV=2 TOU=Cre	1	6	6	6	0	0	0	0	0	0	4	6	5	4	4	4	0	0	0	0	0	0	4	6	5	4	4	4	0	0	0	0	0	0	4	6	5	4	4	4	33.3	33.3	33.3	15.879
CON__ENSEMBL:ENSBTAP00000038253	CON__ENSEMBL:ENSBTAP00000038253	14	2	1		1	14	2	1	6	5	10	7	8	8	6	10	10	12	12	10	0	0	0	0	0	0	0	0	0	2	0	0	0	0	0	0	0	0	0	0	0	1	0	0	17.8	3.5	1.8	63.165
CON__P35908	CON__P35908	49	45	33		1	49	45	33	22	11	30	14	18	27	21	29	37	26	42	33	20	10	29	11	16	25	18	27	35	25	38	32	13	7	19	7	10	17	10	16	24	14	26	21	69.3	66.8	53.3	65.865
CON__P02533;CON__Q61782;CON__Q9D312	CON__P02533	37;6;4	36;6;4	6;1;0		3	37	36	6	15	7	17	23	9	12	10	15	15	35	26	18	14	6	16	22	8	12	10	14	14	34	25	17	2	0	3	2	0	2	1	1	3	5	4	3	62.5	62.5	20.3	51.621
Cre-1.g2716961.t1.p1	Cre-1.g2716961.t1.p1	9	9	9	Cre-1.g2716961.t1.p1 None DBV=NCBI OS=Chlamydomonas reinhardtii PN=psbD TOU=Cre	1	9	9	9	0	0	0	0	0	0	0	0	0	8	7	8	0	0	0	0	0	0	0	0	0	8	7	8	0	0	0	0	0	0	0	0	0	8	7	8	25.3	25.3	25.3	39.447
CON__P08779;CON__Q9Z2K1;CON__Q3ZAW8	CON__P08779	36;16;16	19;5;5	19;5;5		3	36	19	19	8	5	12	20	6	8	8	9	7	35	15	11	0	0	3	8	0	0	2	1	0	19	2	1	0	0	3	8	0	0	2	1	0	19	2	1	62.6	42.9	42.9	51.267
CON__Q04695;CON__Q9C075;CON__Q99PS0	CON__Q04695	31;1;1	13;1;1	4;0;0		3	31	13	4	7	5	12	23	5	5	5	8	8	29	14	11	0	0	3	8	0	0	0	0	0	11	2	1	0	0	1	3	0	0	0	0	0	4	0	0	58.6	35.9	10.9	48.105
CON__P19012	CON__P19012	10	2	1		1	10	2	1	5	4	6	7	4	5	3	5	5	9	7	6	1	0	0	0	0	0	0	0	0	1	0	0	0	0	0	0	0	0	0	0	0	1	0	0	16.4	5.5	3.5	49.167
CON__P08727	CON__P08727	10	1	1		1	10	1	1	3	3	5	6	4	4	2	5	3	9	6	5	0	0	0	0	0	0	0	1	0	0	0	0	0	0	0	0	0	0	0	1	0	0	0	0	17.8	2.2	2.2	44.091
Cre-1.g2717002.t1.p1	Cre-1.g2717002.t1.p1	11	11	11	Cre-1.g2717002.t1.p1 None DBV=NCBI OS=Chlamydomonas reinhardtii PN=psbB TOU=Cre	1	11	11	11	0	0	0	0	0	0	0	0	0	2	8	9	0	0	0	0	0	0	0	0	0	2	8	9	0	0	0	0	0	0	0	0	0	2	8	9	21.3	21.3	21.3	56.105
CON__Q7Z794	CON__Q7Z794	6	2	2		1	6	2	2	1	1	4	2	1	3	3	4	4	3	5	4	0	0	1	0	0	1	0	1	1	0	1	1	0	0	1	0	0	1	0	1	1	0	1	1	8.1	3.1	3.1	61.802
Cre-1.g2716987.t1.p1	Cre-1.g2716987.t1.p1	8	8	8	Cre-1.g2716987.t1.p1 None DBV=NCBI OS=Chlamydomonas reinhardtii PN=psbA TOU=Cre	1	8	8	8	0	0	0	0	0	0	0	0	0	4	8	5	0	0	0	0	0	0	0	0	0	4	8	5	0	0	0	0	0	0	0	0	0	4	8	5	22.7	22.7	22.7	39.041
CON__Q5XQN5;CON__Q922U2;CON__Q9DCV7;CON__Q3KNV1;CON__P08729;CON__Q9NSB2;CON__Q6ISB0;CON__Q9H552;CON__REFSEQ:XP_932229;CON__Q61726;CON__O43790;CON__Q6NT21;CON__P78385;CON__Q14533;CON__P78386;Cre10.g418250.t1.2	CON__Q5XQN5;CON__Q922U2	33;27;3;3;3;3;3;2;1;1;1;1;1;1;1;1	1;1;0;0;0;0;0;0;0;0;0;0;0;0;0;0	0;0;0;0;0;0;0;0;0;0;0;0;0;0;0;0	;	16	33	1	0	11	3	13	11	6	14	11	12	14	26	25	12	1	0	0	0	0	0	0	0	0	0	0	0	0	0	0	0	0	0	0	0	0	0	0	0	34.9	1.5	0	62.936
CON__Q3TTY5	CON__Q3TTY5	11	2	2		1	11	2	2	5	3	8	4	3	6	7	8	8	8	10	8	0	0	0	0	0	1	0	0	0	0	1	0	0	0	0	0	0	1	0	0	0	0	1	0	11	3.4	3.4	70.922
CON__P00761	CON__P00761	2	2	2		1	2	2	2	2	2	2	2	2	2	2	2	2	2	2	2	2	2	2	2	2	2	2	2	2	2	2	2	2	2	2	2	2	2	2	2	2	2	2	2	7.8	7.8	7.8	24.409
CON__P13647	CON__P13647	40	23	6		1	40	23	6	10	2	16	15	8	18	10	16	19	32	32	16	7	2	9	7	3	11	5	10	11	17	20	10	2	1	3	2	1	3	1	4	4	4	6	3	48.8	32.2	9.7	62.378
CON__P02538;CON__Q8VED5;CON__H-INV:HIT000292931	CON__P02538	45;10;3	5;1;0	3;0;0		3	45	5	3	4	2	18	26	6	8	6	8	9	40	18	10	0	0	1	2	0	0	0	1	0	4	2	1	0	0	1	1	0	0	0	1	0	3	0	0	50.9	9	3.9	60.044
CON__P04259	CON__P04259	45	36	2		1	45	36	2	4	2	19	27	6	8	6	7	9	41	16	9	1	1	13	23	2	3	1	1	3	34	7	3	0	0	1	2	0	0	0	0	0	2	0	0	52.5	43.3	4.6	59.998
Cre-1.g2716963.t1.p1	Cre-1.g2716963.t1.p1	4	4	4	Cre-1.g2716963.t1.p1 None DBV=NCBI OS=Chlamydomonas reinhardtii PN=psbC TOU=Cre	1	4	4	4	0	0	0	0	0	0	0	0	0	1	1	4	0	0	0	0	0	0	0	0	0	1	1	4	0	0	0	0	0	0	0	0	0	1	1	4	13.9	13.9	13.9	50.638
Cre-1.g2717040.t1.p1	Cre-1.g2717040.t1.p1	7	7	7	Cre-1.g2717040.t1.p1 None DBV=NCBI OS=Chlamydomonas reinhardtii PN=rbcL TOU=Cre	1	7	7	7	0	0	0	0	0	0	0	2	2	0	0	6	0	0	0	0	0	0	0	2	2	0	0	6	0	0	0	0	0	0	0	2	2	0	0	6	15.8	15.8	15.8	52.542
CON__Q14CN4-1;CON__Q6IME9	CON__Q14CN4-1;CON__Q6IME9	6;6	1;1	0;0	;	2	6	1	0	0	0	3	3	0	2	2	3	3	6	4	4	0	0	1	0	0	1	0	1	1	1	1	1	0	0	0	0	0	0	0	0	0	0	0	0	8.2	2.3	0	55.877
Cre02.g120150.t1.2;Cre02.g120100.t1.2	Cre02.g120150.t1.2;Cre02.g120100.t1.2	2;2	2;2	2;2	Cre02.g120150.t1.2 Ribulose-1,5-bisphosphate carboxylase/oxygenase small subunit 2 ALS=RBCS2 DBV=JGI5.5 GN=RBCS2 OS=Chlamydomonas reinhardtii SV=2 TOU=Cre;Cre02.g120100.t1.2 Ribulose-1,5-bisphosphate carboxylase/oxygenase small subunit 1, chloroplast precu	2	2	2	2	0	0	0	0	0	0	0	2	2	0	2	1	0	0	0	0	0	0	0	2	2	0	2	1	0	0	0	0	0	0	0	2	2	0	2	1	9.7	9.7	9.7	20.647
Cre-1.g2717041.t1.p1	Cre-1.g2717041.t1.p1	4	4	4	Cre-1.g2717041.t1.p1 None DBV=NCBI OS=Chlamydomonas reinhardtii PN=atpA TOU=Cre	1	4	4	4	0	0	0	0	0	0	0	0	0	0	0	4	0	0	0	0	0	0	0	0	0	0	0	4	0	0	0	0	0	0	0	0	0	0	0	4	8.5	8.5	8.5	54.751
Cre03.g202200.t1.1;Cre03.g201450.t1.1	Cre03.g202200.t1.1;Cre03.g201450.t1.1	1;1	1;1	1;1	Cre03.g202200.t1.1 None DBV=JGI5.5 OS=Chlamydomonas reinhardtii SV=1 TOU=Cre;Cre03.g201450.t1.1 None DBV=JGI5.5 OS=Chlamydomonas reinhardtii SV=1 TOU=Cre	2	1	1	1	0	1	1	0	1	0	0	1	1	0	1	1	0	1	1	0	1	0	0	1	1	0	1	1	0	1	1	0	1	0	0	1	1	0	1	1	0.5	0.5	0.5	177.64
Cre-1.g2717034.t1.p1;Cre17.g698000.t1.2	Cre-1.g2717034.t1.p1	7;1	7;1	7;1	Cre-1.g2717034.t1.p1 None DBV=NCBI OS=Chlamydomonas reinhardtii PN=atpB TOU=Cre	2	7	7	7	0	0	0	0	0	0	0	0	0	0	0	7	0	0	0	0	0	0	0	0	0	0	0	7	0	0	0	0	0	0	0	0	0	0	0	7	17.9	17.9	17.9	53.162
CON__P02769;CON__P02768-1	CON__P02769	6;2	6;2	6;2		2	6	6	6	0	0	3	0	0	0	0	0	0	0	0	4	0	0	3	0	0	0	0	0	0	0	0	4	0	0	3	0	0	0	0	0	0	0	0	4	9.1	9.1	9.1	69.293
CON__P02663	CON__P02663	4	4	4		1	4	4	4	0	0	2	0	1	2	0	3	1	0	2	1	0	0	2	0	1	2	0	3	1	0	2	1	0	0	2	0	1	2	0	3	1	0	2	1	17.4	17.4	17.4	24.348
CON__P02754	CON__P02754	5	5	5		1	5	5	5	1	1	2	0	2	3	2	4	2	0	2	3	1	1	2	0	2	3	2	4	2	0	2	3	1	1	2	0	2	3	2	4	2	0	2	3	24.7	24.7	24.7	18.281
CON__P02662	CON__P02662	4	4	4		1	4	4	4	0	0	3	0	1	0	0	1	2	0	4	1	0	0	3	0	1	0	0	1	2	0	4	1	0	0	3	0	1	0	0	1	2	0	4	1	24.1	24.1	24.1	22.975
Cre05.g234550.t2.1;Cre05.g234550.t1.2	Cre05.g234550.t2.1;Cre05.g234550.t1.2	2;2	2;2	2;2	Cre05.g234550.t2.1 Fructose-1,6-bisphosphate aldolase ALS=FBA3 DBV=JGI5.5 GN=FBA3 OS=Chlamydomonas reinhardtii SV=1 TOU=Cre;Cre05.g234550.t1.2 Fructose-1,6-bisphosphate aldolase ALS=FBA3 DBV=JGI5.5 GN=FBA3 OS=Chlamydomonas reinhardtii SV=2 TOU=Cre	2	2	2	2	0	0	0	0	0	0	0	1	0	0	0	2	0	0	0	0	0	0	0	1	0	0	0	2	0	0	0	0	0	0	0	1	0	0	0	2	4	4	4	40.985
Cre09.g386650.t2.1;Cre09.g386650.t1.2	Cre09.g386650.t2.1;Cre09.g386650.t1.2	2;2	2;2	2;2	Cre09.g386650.t2.1 ADP/ATP carrier protein, mitochondrial ALS=ANT1 DBV=JGI5.5 GN=ANT1 OS=Chlamydomonas reinhardtii SV=1 TOU=Cre;Cre09.g386650.t1.2 ADP/ATP carrier protein, mitochondrial ALS=ANT1 DBV=JGI5.5 GN=ANT1 OS=Chlamydomonas reinhardtii SV=2 TOU=Cre	2	2	2	2	0	0	0	0	0	0	0	0	0	0	1	2	0	0	0	0	0	0	0	0	0	0	1	2	0	0	0	0	0	0	0	0	0	0	1	2	7.5	7.5	7.5	33.527
CON__P35900	CON__P35900	5	1	1		1	5	1	1	0	0	2	3	0	1	0	2	1	4	2	1	0	0	0	0	0	0	0	1	0	0	0	0	0	0	0	0	0	0	0	1	0	0	0	0	5	2.1	2.1	48.486
Cre28.g757747.t1.1;Cre01.g006628.t2.1;Cre01.g006628.t1.1;Cre10.g445347.t1.1;Cre16.g666700.t1.2;Cre06.g278290.t1.1;Cre09.g399775.t1.1;Cre10.g445275.t1.1;Cre01.g006700.t1.2;Cre08.g373350.t1.2;Cre12.g539209.t2.1;Cre34.g759097.t1.1;Cre09.g400071.t1.1;Cre01.g006614.t1.1;Cre03.g208553.t1.1;Cre17.g743497.t2.1;Cre12.g539209.t1.1;Cre01.g006670.t1.1;Cre12.g539150.t1.2;Cre14.g622340.t1.1;Cre06.g278283.t1.1;…	Cre28.g757747.t1.1;Cre01.g006628.t2.1;Cre01.g006628.t1.1;Cre10.g445347.t1.1;Cre16.g666700.t1.2;Cre06.g278290.t1.1;Cre09.g399775.t1.1;Cre10.g445275.t1.1;Cre01.g006700.t1.2;Cre08.g373350.t1.2;Cre12.g539209.t2.1;Cre34.g759097.t1.1;Cre09.g400071.t1.1;Cre01.g006614.t1.1;Cre03.g208553.t1.1;Cre17.g743497.t2.1;Cre12.g539209.t1.1;Cre01.g006670.t1.1;Cre12.g539150.t1.2;Cre14.g622340.t1.1;Cre06.g278283.t1.1;…	2;1;1;1;1;1;1;1;1;1;1;1;1;1;1;1;1;1;1;1;1;1;1;1;1;1;1;1;1;1;1;1;1;1;1;1;1;1;1;1;1;1;1;1;1;1;1;1;1;1;1;1;1;1;1;1;1;1;1;1;1;1;1;1;1;1;1;1;1	2;1;1;1;1;1;1;1;1;1;1;1;1;1;1;1;1;1;1;1;1;1;1;1;1;1;1;1;1;1;1;1;1;1;1;1;1;1;1;1;1;1;1;1;1;1;1;1;1;1;1;1;1;1;1;1;1;1;1;1;1;1;1;1;1;1;1;1;1	2;1;1;1;1;1;1;1;1;1;1;1;1;1;1;1;1;1;1;1;1;1;1;1;1;1;1;1;1;1;1;1;1;1;1;1;1;1;1;1;1;1;1;1;1;1;1;1;1;1;1;1;1;1;1;1;1;1;1;1;1;1;1;1;1;1;1;1;1	Cre28.g757747.t1.1 None DBV=JGI5.5 OS=Chlamydomonas reinhardtii SV=1 TOU=Cre;Cre01.g006628.t2.1 None DBV=JGI5.5 OS=Chlamydomonas reinhardtii SV=1 TOU=Cre;Cre01.g006628.t1.1 None DBV=JGI5.5 OS=Chlamydomonas reinhardtii SV=1 TOU=Cre;Cre10.g445347.t1.1 None D	69	2	2	2	0	0	0	0	0	0	0	0	0	0	1	1	0	0	0	0	0	0	0	0	0	0	1	1	0	0	0	0	0	0	0	0	0	0	1	1	0.9	0.9	0.9	464.89
CON__P02666	CON__P02666	3	3	3		1	3	3	3	1	0	0	0	0	1	0	1	1	0	2	1	1	0	0	0	0	1	0	1	1	0	2	1	1	0	0	0	0	1	0	1	1	0	2	1	15.3	15.3	15.3	23.583
Cre14.g630050.t1.1;Cre14.g608300.t1.2	Cre14.g630050.t1.1;Cre14.g608300.t1.2	1;1	1;1	1;1	Cre14.g630050.t1.1 None DBV=JGI5.5 OS=Chlamydomonas reinhardtii SV=1 TOU=Cre;Cre14.g608300.t1.2 None DBV=JGI5.5 OS=Chlamydomonas reinhardtii SV=2 TOU=Cre	2	1	1	1	0	0	0	0	0	0	0	0	0	0	1	0	0	0	0	0	0	0	0	0	0	0	1	0	0	0	0	0	0	0	0	0	0	0	1	0	0.8	0.8	0.8	158.97
CON__P02668	CON__P02668	2	2	2		1	2	2	2	0	0	0	0	0	0	0	0	1	0	2	0	0	0	0	0	0	0	0	0	1	0	2	0	0	0	0	0	0	0	0	0	1	0	2	0	16.6	16.6	16.6	18.974
CON__Q86YZ3	CON__Q86YZ3	9	9	9		1	9	9	9	0	0	0	0	0	0	0	0	0	2	9	0	0	0	0	0	0	0	0	0	0	2	9	0	0	0	0	0	0	0	0	0	0	2	9	0	10.5	10.5	10.5	282.39
CON__Q8N1N4-2;CON__Q7RTT2	CON__Q8N1N4-2;CON__Q7RTT2	8;8	5;5	5;5	;	2	8	5	5	1	0	1	1	0	1	0	0	0	3	6	0	0	0	1	0	0	0	0	0	0	1	5	0	0	0	1	0	0	0	0	0	0	1	5	0	13.2	10.9	10.9	56.964
Cre12.g511300.t1.1	Cre12.g511300.t1.1	1	1	1	Cre12.g511300.t1.1 None DBV=JGI5.5 OS=Chlamydomonas reinhardtii SV=1 TOU=Cre	1	1	1	1	0	0	0	0	0	0	0	0	0	0	1	0	0	0	0	0	0	0	0	0	0	0	1	0	0	0	0	0	0	0	0	0	0	0	1	0	3.1	3.1	3.1	52.745
Cre10.g433400.t1.2	Cre10.g433400.t1.2	1	1	1	Cre10.g433400.t1.2 None DBV=JGI5.5 OS=Chlamydomonas reinhardtii SV=2 TOU=Cre	1	1	1	1	0	0	0	0	0	0	0	0	0	0	1	0	0	0	0	0	0	0	0	0	0	0	1	0	0	0	0	0	0	0	0	0	0	0	1	0	8.5	8.5	8.5	11.754
Cre01.g034100.t2.1;Cre01.g034100.t1.1	Cre01.g034100.t2.1;Cre01.g034100.t1.1	1;1	1;1	1;1	Cre01.g034100.t2.1 None DBV=JGI5.5 OS=Chlamydomonas reinhardtii SV=1 TOU=Cre;Cre01.g034100.t1.1 None DBV=JGI5.5 OS=Chlamydomonas reinhardtii SV=1 TOU=Cre	2	1	1	1	0	0	1	0	0	0	0	0	0	0	1	0	0	0	1	0	0	0	0	0	0	0	1	0	0	0	1	0	0	0	0	0	0	0	1	0	0.7	0.7	0.7	133.35
CON__Q5D862	CON__Q5D862	4	4	4		1	4	4	4	0	0	0	0	0	1	1	1	1	0	4	0	0	0	0	0	0	1	1	1	1	0	4	0	0	0	0	0	0	1	1	1	1	0	4	0	2.7	2.7	2.7	248.07
Cre01.g015600.t1.1	Cre01.g015600.t1.1	1	1	1	Cre01.g015600.t1.1 None DBV=JGI5.5 OS=Chlamydomonas reinhardtii SV=1 TOU=Cre	1	1	1	1	0	0	0	0	0	0	0	1	0	0	1	0	0	0	0	0	0	0	0	1	0	0	1	0	0	0	0	0	0	0	0	1	0	0	1	0	0.2	0.2	0.2	281.61
Cre01.g010900.t1.2	Cre01.g010900.t1.2	3	3	3	Cre01.g010900.t1.2 Glyceraldehyde-3-Phosphate Dehydrogenase ALS=GAP3 DBV=JGI5.5 GN=GAP3 OS=Chlamydomonas reinhardtii SV=2 TOU=Cre	1	3	3	3	0	0	0	0	0	0	0	3	1	0	0	0	0	0	0	0	0	0	0	3	1	0	0	0	0	0	0	0	0	0	0	3	1	0	0	0	9.4	9.4	9.4	40.304
Cre01.g030150.t1.2	Cre01.g030150.t1.2	1	1	1	Cre01.g030150.t1.2 None DBV=JGI5.5 OS=Chlamydomonas reinhardtii SV=2 TOU=Cre	1	1	1	1	0	0	0	0	0	0	0	0	0	1	0	0	0	0	0	0	0	0	0	0	0	1	0	0	0	0	0	0	0	0	0	0	0	1	0	0	1	1	1	90.841
Cre01.g054750.t1.2	Cre01.g054750.t1.2	1	1	1	Cre01.g054750.t1.2 None DBV=JGI5.5 OS=Chlamydomonas reinhardtii SV=2 TOU=Cre	1	1	1	1	0	0	0	0	0	0	0	0	0	1	0	0	0	0	0	0	0	0	0	0	0	1	0	0	0	0	0	0	0	0	0	0	0	1	0	0	2	2	2	57.9
Cre02.g143801.t2.1;Cre02.g143801.t3.1;Cre02.g143801.t1.1	Cre02.g143801.t2.1;Cre02.g143801.t3.1;Cre02.g143801.t1.1	1;1;1	1;1;1	1;1;1	Cre02.g143801.t2.1 None DBV=JGI5.5 OS=Chlamydomonas reinhardtii SV=1 TOU=Cre;Cre02.g143801.t3.1 None DBV=JGI5.5 OS=Chlamydomonas reinhardtii SV=1 TOU=Cre;Cre02.g143801.t1.1 None DBV=JGI5.5 OS=Chlamydomonas reinhardtii SV=1 TOU=Cre	3	1	1	1	0	0	0	0	0	0	0	0	0	1	0	0	0	0	0	0	0	0	0	0	0	1	0	0	0	0	0	0	0	0	0	0	0	1	0	0	0.9	0.9	0.9	136.42
Cre03.g158900.t1.2	Cre03.g158900.t1.2	1	1	1	Cre03.g158900.t1.2 Dihydrolipoamide acetyltransferase ALS=DLA2 DBV=JGI5.5 GN=DLA2 OS=Chlamydomonas reinhardtii SV=2 TOU=Cre	1	1	1	1	0	0	0	0	0	0	0	0	0	0	0	1	0	0	0	0	0	0	0	0	0	0	0	1	0	0	0	0	0	0	0	0	0	0	0	1	1.8	1.8	1.8	49.796
Cre03.g179860.t1.1	Cre03.g179860.t1.1	1	1	1	Cre03.g179860.t1.1 None DBV=JGI5.5 OS=Chlamydomonas reinhardtii SV=1 TOU=Cre	1	1	1	1	1	0	0	0	0	0	0	0	0	0	0	0	1	0	0	0	0	0	0	0	0	0	0	0	1	0	0	0	0	0	0	0	0	0	0	0	1	1	1	97.215
Cre06.g282800.t1.2	Cre06.g282800.t1.2	1	1	1	Cre06.g282800.t1.2 Isocitrate lyase ALS=ICL1 DBV=JGI5.5 GN=ICL1 OS=Chlamydomonas reinhardtii SV=2 TOU=Cre	1	1	1	1	0	0	1	0	0	0	0	0	0	0	0	0	0	0	1	0	0	0	0	0	0	0	0	0	0	0	1	0	0	0	0	0	0	0	0	0	5	5	5	45.748
Cre07.g314400.t1.1	Cre07.g314400.t1.1	1	1	1	Cre07.g314400.t1.1 None DBV=JGI5.5 OS=Chlamydomonas reinhardtii SV=1 TOU=Cre	1	1	1	1	0	0	0	0	0	0	0	0	0	0	0	1	0	0	0	0	0	0	0	0	0	0	0	1	0	0	0	0	0	0	0	0	0	0	0	1	1	1	1	116
Cre08.g372100.t1.2;Cre02.g080700.t1.2;Cre02.g080600.t1.2	Cre08.g372100.t1.2;Cre02.g080700.t1.2;Cre02.g080600.t1.2	2;1;1	2;1;1	2;1;1	Cre08.g372100.t1.2 Heat shock protein 70A ALS=HSP70A DBV=JGI5.5 GN=HSP70A OS=Chlamydomonas reinhardtii SV=2 TOU=Cre;Cre02.g080700.t1.2 Endoplasmic reticulum associated Hsp70 protein ALS=BIP1 DBV=JGI5.5 GN=BIP1 OS=Chlamydomonas reinhardtii SV=2 TOU=Cre;Cre0	3	2	2	2	0	0	0	0	0	0	0	0	0	2	0	0	0	0	0	0	0	0	0	0	0	2	0	0	0	0	0	0	0	0	0	0	0	2	0	0	3.7	3.7	3.7	71.214
Cre-1.g2717000.t1.p1	Cre-1.g2717000.t1.p1	1	1	1	Cre-1.g2717000.t1.p1 None DBV=NCBI OS=Chlamydomonas reinhardtii PN=psaA TOU=Cre	1	1	1	1	0	0	0	0	0	0	0	0	0	0	0	1	0	0	0	0	0	0	0	0	0	0	0	1	0	0	0	0	0	0	0	0	0	0	0	1	1.6	1.6	1.6	83.162
Cre13.g603700.t1.2	Cre13.g603700.t1.2	2	2	2	Cre13.g603700.t1.2 Actin DBV=JGI5.5 OS=Chlamydomonas reinhardtii SV=2 TOU=Cre	1	2	2	2	1	0	0	1	0	0	0	0	0	1	0	0	1	0	0	1	0	0	0	0	0	1	0	0	1	0	0	1	0	0	0	0	0	1	0	0	5.3	5.3	5.3	41.836
Cre16.g668750.t1.1	Cre16.g668750.t1.1	1	1	1	Cre16.g668750.t1.1 None DBV=JGI5.5 OS=Chlamydomonas reinhardtii SV=1 TOU=Cre	1	1	1	1	0	0	0	0	1	0	0	0	0	0	0	0	0	0	0	0	1	0	0	0	0	0	0	0	0	0	0	0	1	0	0	0	0	0	0	0	0.2	0.2	0.2	411.32
Cre16.g685450.t1.1	Cre16.g685450.t1.1	1	1	1	Cre16.g685450.t1.1 Flagellar inner arm dynein heavy chain, dynein e (monomeric) ALS=DHC8 DBV=JGI5.5 GN=DHC8 OS=Chlamydomonas reinhardtii SV=1 TOU=Cre	1	1	1	1	0	1	1	0	0	0	0	0	0	0	0	1	0	1	1	0	0	0	0	0	0	0	0	1	0	1	1	0	0	0	0	0	0	0	0	1	0.2	0.2	0.2	470.22
[truncated: 55 more columns]

## Sheet: Extracted
Protein IDs	Fasta headers	Number of proteins	Unique peptides	Sequence coverage [%]	Mol. weight [kDa]	Intensity	WT sol-1	WT sol-2	WT sol-3	WT mem-1	WT mem-2	WT mem-3	psb28-c2 sol-1	psb28-c2 sol-2	psb28-c2 sol-3	psb28-c2 mem-1	psb28-c2 mem-2	psb28-c2 mem-3	iBAQ	WT sol-1	WT sol-2	WT sol-3	WT mem-1	WT mem-2	WT mem-3	psb28-c2 sol-1	psb28-c2 sol-2	psb28-c2 sol-3	psb28-c2 mem-1	psb28-c2 mem-2	psb28-c2 mem-3	MS/MS count	Only identified by site	Reverse	Potential contaminant	id	Peptide IDs	Peptide is razor	Mod. peptide IDs	Evidence IDs	MS/MS IDs	Best MS/MS	Oxidation (M) site IDs	Oxidation (M) site positions
CON__ENSEMBL:ENSBTAP00000038253		1	1	17.8	63.165	3440800	90428	35956	117310	58737	46165	112040	122370	93113	172800	1189000	1160000	242840	95577	2511.9	998.77	3258.7	1631.6	1282.4	3112.2	3399.1	2586.5	4800	33029	32222	6745.4	337			+	0	8;32;61;90;175;181;186;204;264;301;326;327;378;430	True;False;False;False;False;False;False;False;True;False;False;False;False;False	8;34;70;71;104;201;207;212;231;232;304;346;371;372;424;483	20;129;130;131;132;133;134;135;136;137;138;139;140;141;142;143;144;145;146;147;148;149;150;151;152;153;154;306;307;308;309;310;311;312;313;314;315;316;317;318;319;320;321;322;323;324;325;326;327;328;329;330;331;332;333;334;335;336;337;338;339;340;341;342;343;344;345;346;347;348;523;524;525;526;527;528;529;530;531;532;533;534;535;536;537;538;539;540;541;542;543;951;952;953;954;955;956;957;958;959;…	30;228;229;230;231;232;233;234;235;236;237;238;239;240;241;242;243;244;245;246;247;248;249;250;251;252;253;254;255;256;257;258;259;260;261;262;263;264;265;266;267;268;269;270;271;490;491;492;493;494;495;496;497;498;499;500;501;502;503;504;505;506;507;508;509;510;511;512;513;514;515;516;517;518;519;520;521;522;523;524;525;526;527;528;529;530;531;532;533;534;535;536;537;538;539;540;541;542;543;544;…	30;266;508;858;1484;1572;1630;1780;2399;2653;2980;3003;3426;4077	0	465
CON__P00761		1	2	7.8	24.409	11377000	917280	10481	13352	689840	2166200	2714600	12240	12517	16061	1556300	3246300	21616	948070	76440	873.39	1112.6	57486	180520	226220	1020	1043.1	1338.5	129690	270520	1801.3	185			+	1	219;397	True;True	248;448	1233;1234;1235;1236;1237;1238;1239;1240;1241;1242;1243;1244;1245;1246;2279;2280;2281;2282;2283;2284;2285;2286;2287;2288;2289;2290;2291;2292;2293;2294;2295;2296;2297;2298;2299;2300;2301;2302;2303;2304;2305;2306;2307;2308;2309;2310;2311;2312;2313;2314;2315;2316;2317;2318;2319;2320;2321;2322;2323;2324;2325;2326;2327;2328;2329;2330;2331;2332;2333;2334;2335;2336;2337;2338;2339;2340;2341;2342;2343;2344…	1936;1937;1938;1939;1940;1941;1942;1943;1944;1945;1946;1947;1948;1949;1950;1951;1952;1953;1954;1955;1956;1957;1958;1959;1960;1961;1962;1963;1964;1965;1966;1967;1968;1969;1970;3622;3623;3624;3625;3626;3627;3628;3629;3630;3631;3632;3633;3634;3635;3636;3637;3638;3639;3640;3641;3642;3643;3644;3645;3646;3647;3648;3649;3650;3651;3652;3653;3654;3655;3656;3657;3658;3659;3660;3661;3662;3663;3664;3665;3666…	1959;3701
CON__P02533;CON__Q61782;CON__Q9D312		3	6	62.5	51.621	3102600	71067	27770	72547	158550	29421	59389	93843	69349	132900	1649900	553780	184110	91253	2090.2	816.76	2133.7	4663.3	865.32	1746.7	2760.1	2039.7	3908.9	48525	16288	5414.9	416			+	2	21;28;34;35;47;73;124;155;156;157;160;163;176;183;185;191;192;200;233;234;244;277;284;304;305;364;365;371;376;383;388;389;408;421;422;426;437	True;True;True;True;True;True;True;True;True;True;True;True;True;False;True;True;True;True;True;True;True;True;True;True;True;True;True;True;True;True;True;True;True;True;True;True;True	21;30;36;37;51;84;142;175;176;177;178;179;184;187;202;209;211;218;219;227;262;263;264;278;279;319;320;327;349;350;410;411;417;422;430;431;436;437;460;473;474;475;479;490	52;53;54;55;56;57;58;59;60;61;62;63;109;110;111;112;113;114;115;116;157;158;159;160;161;162;163;164;165;166;167;168;169;170;171;172;173;174;175;214;215;397;398;399;400;401;402;403;404;405;406;407;408;409;410;411;699;700;701;702;703;704;705;706;846;847;848;849;850;851;852;853;854;855;856;857;858;859;860;861;862;863;864;865;866;867;868;869;870;871;872;885;886;887;888;889;890;891;903;965;966;967;968…	82;83;84;85;86;87;88;89;90;91;92;93;94;95;96;97;98;99;100;101;102;103;104;105;106;107;193;194;195;196;197;198;199;200;201;202;203;204;205;206;207;208;275;276;277;278;279;280;281;282;283;284;285;286;287;288;289;290;291;292;293;294;295;296;297;298;357;358;627;628;629;630;631;632;633;634;635;636;637;638;639;640;641;642;643;644;645;646;647;648;649;650;651;652;1085;1086;1087;1088;1089;1090;1091;1092;1…	83;202;278;295;358;627;1087;1328;1340;1348;1387;1404;1508;1596;1624;1686;1690;1757;1999;2000;2143;2474;2553;2669;2676;3287;3289;3314;3344;3474;3562;3568;3851;3937;4009;4015;4204	1;2;3;4;5;6;7;8	14;119;212;257;272;287;338;351
CON__P02538;CON__Q8VED5;CON__H-INV:HIT000292931		3	3	50.9	60.044	2476600	17765	4952.3	51431	106840	9726.6	20503	34782	28759	73925	1854900	230380	42581	68794	493.47	137.56	1428.6	2967.7	270.18	569.51	966.16	798.87	2053.5	51526	6399.6	1182.8	356			+	3	6;11;12;14;19;32;36;55;57;79;81;82;87;88;99;119;120;127;181;182;188;189;202;214;215;247;252;253;254;263;272;282;283;295;302;312;331;332;343;354;355;419;428;430;433	False;False;False;False;True;False;False;False;False;False;False;False;False;True;False;True;True;False;False;False;False;False;False;False;False;False;False;False;False;False;False;False;False;False;False;True;False;False;False;False;False;False;False;False;False	6;11;12;14;19;34;38;60;61;63;64;91;92;94;95;101;102;114;115;135;136;137;145;207;208;215;216;229;243;244;282;287;288;289;303;314;325;326;339;347;357;376;377;388;400;401;471;481;483;486	10;11;12;13;14;15;16;17;18;34;35;36;38;45;46;47;48;49;50;129;130;131;132;133;134;135;136;137;138;139;140;141;142;143;144;145;146;147;148;149;150;151;152;153;154;176;177;178;179;180;232;233;234;235;236;237;238;239;243;244;245;246;247;248;249;445;446;447;448;450;451;452;453;454;455;456;457;458;459;460;461;462;463;464;465;466;467;468;504;505;506;507;508;571;572;573;684;685;686;687;710;711;712;1006;1…	12;13;14;15;16;17;18;19;20;21;22;23;24;25;26;27;60;61;62;64;71;72;73;74;75;76;77;78;79;80;228;229;230;231;232;233;234;235;236;237;238;239;240;241;242;243;244;245;246;247;248;249;250;251;252;253;254;255;256;257;258;259;260;261;262;263;264;265;266;267;268;269;270;271;299;300;301;302;303;378;379;380;381;382;383;384;385;386;387;388;392;393;394;395;396;397;398;399;400;693;694;695;696;697;698;700;701;7…	16;61;62;64;80;266;301;387;398;696;708;727;788;793;902;1071;1072;1099;1572;1581;1659;1662;1770;1884;1890;2169;2196;2216;2250;2395;2454;2547;2552;2630;2663;2729;3051;3055;3140;3250;3255;3911;4057;4077;4154	9;10;11;12	242;279;418;452
CON__P02662		1	4	24.1	22.975	18054	0	0	1601.6	0	0	0	0	2296.2	3729.2	0	9091	1336.2	1641.3	0	0	145.6	0	0	0	0	208.75	339.02	0	826.45	121.47	18			+	4	84;143;145;442	True;True;True;True	98;162;164;495	490;491;492;493;494;495;794;795;797;798;2626;2627;2628	761;762;763;764;765;766;767;768;769;770;771;1222;1223;1225;1226;4228;4229;4230	764;1223;1225;4229
CON__P02663		1	4	17.4	24.348	24972	0	0	1862.9	0	473.2	1631.9	0	12750	1666.4	0	4698.7	1888.3	1664.8	0	0	124.19	0	31.547	108.79	0	850.02	111.09	0	313.25	125.89	16			+	5	24;80;241;406	True;True;True;True	24;93;273;458	90;91;92;93;94;449;1338;1339;1340;1341;2402;2403	164;165;166;167;168;699;2104;2105;2106;2107;2108;2109;2110;2111;3829;3830	164;699;2109;3830
CON__P02666		1	3	15.3	23.583	10309	553.61	0	0	0	0	624.71	0	0	0	0	9130.3	0	1288.6	69.202	0	0	0	0	78.088	0	0	0	0	1141.3	0	9			+	6	39;51;68	True;True;True	42;55;79	188;223;224;225;226;386;387	317;367;368;369;370;371;614;615;616	317;368;615	13;14	109;185
CON__P02668		1	2	16.6	18.974	5178.2	0	0	0	0	0	0	0	0	2181.3	0	2996.9	0	739.74	0	0	0	0	0	0	0	0	311.62	0	428.12	0	3			+	7	335;439	True;True	380;492	1958;2610;2611	3064;4206;4207	3064;4206
CON__P02754		1	5	24.7	18.281	15109	0	827.33	414.56	0	1017.3	2683.4	1688.5	2844.8	1049.5	0	2994.5	1589.4	1162.3	0	63.641	31.889	0	78.25	206.42	129.89	218.83	80.733	0	230.35	122.26	30			+	8	146;197;386;387;413	True;True;True;True;True	165;224;434;435;465	799;800;801;1094;1095;1096;1097;1098;1099;1100;1101;1102;1103;1104;2224;2225;2226;2227;2228;2229;2230;2231;2232;2432	1227;1228;1229;1704;1705;1706;1707;1708;1709;1710;1711;1712;1713;1714;1715;1716;1717;1718;1719;3547;3548;3549;3550;3551;3552;3553;3554;3555;3556;3891	1229;1717;3549;3555;3891	15	7
CON__P02769;CON__P02768-1		2	6	9.1	69.293	7705	0	0	1861.3	0	0	0	0	0	0	0	0	5843.7	171.22	0	0	41.362	0	0	0	0	0	0	0	0	129.86	7			+	9	15;195;225;226;227;443	True;True;True;True;True;True	15;222;254;255;256;496	39;1091;1258;1259;1260;1261;2629	65;1700;1985;1986;1987;1988;4231	65;1700;1986;1987;1988;4231
CON__P04259		1	2	52.5	59.998	2348000	17765	4952.3	53595	103790	9726.6	20503	34782	28021	73925	1732800	225480	42581	65221	493.47	137.56	1488.7	2883.1	270.18	569.51	966.16	778.35	2053.5	48134	6263.4	1182.8	351			+	10	6;11;12;14;32;36;37;55;57;79;81;82;87;99;127;181;182;188;189;202;214;215;247;252;253;254;256;263;272;282;283;294;295;302;311;331;332;343;354;355;410;419;428;430;433	True;True;True;True;False;True;True;True;True;True;False;False;True;True;True;False;False;True;True;True;True;True;True;False;False;False;True;True;True;True;True;True;True;True;True;True;True;True;True;True;True;True;True;False;True	6;11;12;14;34;38;39;60;61;63;64;91;92;94;95;101;114;115;145;207;208;215;216;229;243;244;282;287;288;289;292;293;303;314;325;326;338;339;347;356;376;377;388;400;401;462;471;481;483;486	10;11;12;13;14;15;16;17;18;34;35;36;38;129;130;131;132;133;134;135;136;137;138;139;140;141;142;143;144;145;146;147;148;149;150;151;152;153;154;176;177;178;179;180;181;182;183;232;233;234;235;236;237;238;239;243;244;245;246;247;248;249;445;446;447;448;450;451;452;453;454;455;456;457;458;459;460;461;462;463;464;465;466;467;468;504;505;506;507;571;572;573;710;711;712;1006;1007;1008;1009;1010;1011;10…	12;13;14;15;16;17;18;19;20;21;22;23;24;25;26;27;60;61;62;64;228;229;230;231;232;233;234;235;236;237;238;239;240;241;242;243;244;245;246;247;248;249;250;251;252;253;254;255;256;257;258;259;260;261;262;263;264;265;266;267;268;269;270;271;299;300;301;302;303;304;305;306;307;308;378;379;380;381;382;383;384;385;386;387;388;392;393;394;395;396;397;398;399;400;693;694;695;696;697;698;700;701;702;703;704…	16;61;62;64;266;301;307;387;398;696;708;727;788;902;1099;1572;1581;1659;1662;1770;1884;1890;2169;2196;2216;2250;2269;2395;2454;2547;2552;2629;2630;2663;2724;3051;3055;3140;3250;3255;3884;3911;4057;4077;4154	9;10;11;16	242;279;418;452
CON__P04264;CON__H-INV:HIT000016045;REV__Cre10.g447800.t1.2		3	40	61.2	66.017	10580000	261350	62409	287380	71125	129580	282850	419200	252420	497880	2980800	4755300	580070	302300	7467.1	1783.1	8211	2032.1	3702.3	8081.5	11977	7212	14225	85167	135870	16574	1064			+	11	9;10;58;61;90;91;100;103;106;128;129;134;148;149;170;174;180;186;187;204;206;207;216;217;248;249;252;253;257;258;260;261;279;280;281;296;297;301;303;313;314;318;319;320;323;326;327;329;330;344;366;378;384;385;427;430;431	True;True;True;True;True;True;True;True;True;True;True;True;True;True;True;True;True;True;True;True;True;True;True;True;True;True;True;True;True;True;True;True;True;True;True;True;True;True;True;True;True;True;True;True;True;True;True;True;True;True;True;True;True;True;True;True;True	9;10;65;66;70;71;104;105;116;119;122;146;147;152;167;168;194;195;200;206;212;213;214;231;232;235;236;245;246;283;284;287;288;294;295;296;297;299;300;322;323;324;340;341;346;348;358;359;363;364;365;368;371;372;374;375;389;412;424;432;433;480;483;484	21;22;23;24;25;26;27;28;29;30;31;32;33;250;251;252;253;254;255;256;257;258;259;260;261;262;263;264;265;266;267;268;269;270;271;272;273;274;275;276;277;278;279;280;306;307;308;309;310;311;312;313;314;315;316;317;318;319;320;321;322;323;324;325;326;327;328;329;330;331;332;333;334;335;336;337;338;339;340;341;342;343;344;345;346;347;348;523;524;525;526;527;528;529;530;531;532;533;534;535;536;537;538;…	31;32;33;34;35;36;37;38;39;40;41;42;43;44;45;46;47;48;49;50;51;52;53;54;55;56;57;58;59;401;402;403;404;405;406;407;408;409;410;411;412;413;414;415;416;417;418;419;420;421;422;423;424;425;426;427;428;429;430;431;432;433;434;435;436;437;438;439;440;441;442;443;444;445;446;447;448;449;450;451;452;453;490;491;492;493;494;495;496;497;498;499;500;501;502;503;504;505;506;507;508;509;510;511;512;513;514;…	56;57;448;508;858;861;906;965;986;1104;1106;1148;1238;1258;1454;1470;1559;1630;1653;1780;1825;1837;1895;1923;2185;2191;2196;2216;2362;2376;2381;2388;2517;2533;2537;2632;2638;2653;2664;2736;2742;2808;2822;2847;2916;2980;3003;3048;3050;3143;3295;3426;3491;3536;4027;4077;4081	0;17;18;19	259;262;296;469
CON__P08727		1	1	17.8	44.091	1558600	40970	19009	35913	68437	21005	30753	47032	30722	78952	698830	362600	124370	47230	1241.5	576.04	1088.3	2073.8	636.52	931.91	1425.2	930.97	2392.5	21177	10988	3768.9	106	+		+	12	176;183;185;191;221;233;234;364;374;408	False;False;False;False;True;False;False;False;False;False	202;209;211;218;250;262;263;264;410;420;460	965;966;967;968;969;970;971;972;973;974;975;976;977;978;1015;1016;1017;1018;1019;1020;1021;1022;1023;1024;1025;1029;1030;1031;1032;1033;1034;1035;1036;1037;1038;1039;1040;1041;1042;1076;1077;1078;1079;1080;1081;1082;1248;1272;1273;1274;1275;2090;2117;2118;2119;2405;2406;2407;2408;2409;2410;2411;2412;2413;2414;2415	1490;1491;1492;1493;1494;1495;1496;1497;1498;1499;1500;1501;1502;1503;1504;1505;1506;1507;1508;1509;1510;1511;1512;1513;1582;1583;1584;1585;1586;1587;1588;1589;1590;1591;1592;1593;1594;1595;1596;1597;1598;1599;1600;1601;1606;1607;1608;1609;1610;1611;1612;1613;1614;1615;1616;1617;1618;1619;1620;1621;1622;1623;1624;1625;1626;1627;1628;1680;1681;1682;1683;1684;1685;1686;1687;1688;1689;1972;1999;2000…	1508;1596;1624;1686;1972;1999;2000;3287;3329;3851	3	177
CON__P08779;CON__Q9Z2K1;CON__Q3ZAW8		3	19	62.6	51.267	2942500	68034	26234	65139	120080	27691	54443	88072	60879	122950	1651600	486170	171230	89167	2061.6	794.97	1973.9	3638.9	839.13	1649.8	2668.8	1844.8	3725.6	50048	14732	5188.9	355			+	13	21;27;34;35;48;53;72;74;123;152;156;158;163;173;176;183;185;191;192;199;243;277;285;291;293;308;309;363;371;375;388;389;408;412;421;422	False;True;False;False;True;True;True;True;True;True;False;True;False;True;False;False;False;False;False;True;True;False;True;True;True;True;True;True;False;True;False;False;False;True;False;False	21;29;36;37;52;57;58;83;85;140;141;171;176;177;180;181;182;187;199;202;209;211;218;219;226;276;277;319;320;328;334;337;353;354;409;417;421;436;437;460;464;473;474;475	52;53;54;55;56;57;58;59;60;61;62;63;103;104;105;106;107;108;157;158;159;160;161;162;163;164;165;166;167;168;169;170;171;172;173;174;175;216;228;229;394;395;396;412;413;694;695;696;697;698;819;820;821;822;823;850;851;852;853;854;855;856;857;873;874;875;876;877;878;879;880;881;882;883;903;946;965;966;967;968;969;970;971;972;973;974;975;976;977;978;1015;1016;1017;1018;1019;1020;1021;1022;1023;1024;1…	82;83;84;85;86;87;88;89;90;91;92;93;94;95;96;97;98;99;100;101;102;103;104;105;106;107;184;185;186;187;188;189;190;191;192;275;276;277;278;279;280;281;282;283;284;285;286;287;288;289;290;291;292;293;294;295;296;297;298;359;360;373;374;623;624;625;626;653;654;655;656;1080;1081;1082;1083;1084;1270;1271;1272;1273;1274;1275;1276;1331;1332;1333;1334;1335;1336;1337;1338;1339;1340;1341;1342;1364;1365;136…	83;189;278;295;360;374;626;655;1083;1274;1340;1370;1404;1466;1508;1596;1624;1686;1690;1753;2136;2474;2556;2603;2627;2709;2712;3280;3314;3332;3562;3568;3851;3890;3937;4009	5;8;20;21;22;23;24	14;121;259;274;289;296;353
CON__P13645;CON__P02535-1;CON__Q7Z3Y7;CON__Q148H6;CON__Q2M2I5;CON__P05784;CON__Q7Z3Z0;CON__Q7Z3Y8;CON__Q99456;CON__Q14525;CON__Q9UE12;CON__Q15323;CON__A2A5Y0;CON__Q92764;CON__Q14532;CON__A2AB72;CON__Q497I4;CON__O76015;CON__O76013;CON__Q7Z3Y9;CON__O76014;CON__REFSEQ:XP_986630		22	27	47	59.51	4592200	167620	59440	226400	112360	78864	167550	219240	198680	468260	1072100	1347200	474450	164010	5986.6	2122.8	8085.7	4012.7	2816.6	5983.9	7830.1	7095.9	16724	38288	48114	16945	617			+	14	4;5;23;45;67;131;153;164;169;176;177;183;185;190;198;242;259;265;269;286;289;290;298;306;307;322;324;340;341;342;370;409;421;422;436	True;True;True;True;True;True;True;True;True;False;True;False;False;True;True;True;True;True;True;True;True;True;True;True;True;True;True;True;True;True;True;True;False;False;True	4;5;23;49;78;149;172;188;193;202;203;209;211;217;225;274;275;298;305;309;310;311;329;332;333;342;351;352;367;369;385;386;387;416;461;473;474;475;489	8;9;69;70;71;72;73;74;75;76;77;78;79;80;81;82;83;84;85;86;87;88;89;203;204;205;206;207;208;209;210;211;212;382;383;384;385;722;723;724;725;726;727;728;729;730;731;732;733;824;825;826;904;905;906;907;908;909;910;911;912;913;914;928;929;930;931;932;965;966;967;968;969;970;971;972;973;974;975;976;977;978;979;1015;1016;1017;1018;1019;1020;1021;1022;1023;1024;1025;1029;1030;1031;1032;1033;1034;1035;10…	10;11;114;115;116;117;118;119;120;121;122;123;124;125;126;127;128;129;130;131;132;133;134;135;136;137;138;139;140;141;142;143;144;145;146;147;148;149;150;151;152;153;154;155;156;157;158;159;160;161;162;163;335;336;337;338;339;340;341;342;343;344;345;346;347;348;349;350;351;352;353;354;609;610;611;612;613;1110;1111;1112;1113;1114;1115;1116;1117;1118;1119;1120;1121;1122;1123;1124;1125;1126;1127;112…	10;11;137;342;612;1118;1280;1417;1448;1508;1514;1596;1624;1672;1746;2125;2380;2402;2443;2561;2586;2602;2644;2688;2701;2871;2959;3100;3134;3138;3309;3881;3937;4009;4203	8;25;26;27;28	150;271;291;306;321
CON__P13647		1	6	48.8	62.378	1348300	18766	1389.8	42676	36320	8499.5	19296	24787	29427	64426	712020	328190	62483	38522	536.18	39.709	1219.3	1037.7	242.84	551.32	708.19	840.76	1840.7	20343	9377	1785.2	360			+	15	31;55;56;78;81;82;87;115;127;137;165;178;181;182;188;212;213;252;253;254;255;262;282;283;295;310;333;334;345;361;362;390;393;394;398;410;420;428;430;432	True;False;True;True;False;False;False;True;False;True;True;True;False;False;False;True;True;False;False;False;True;True;False;False;False;True;True;True;True;True;True;True;True;True;True;False;True;False;False;True	33;60;61;62;89;90;94;95;101;131;145;155;156;189;204;207;208;215;241;242;287;288;289;290;291;301;302;325;326;339;355;378;379;390;407;408;438;442;443;444;445;449;450;462;472;481;483;485	119;120;121;122;123;124;125;126;127;128;232;233;234;235;236;237;238;239;240;241;242;424;425;426;427;428;429;430;431;432;433;434;435;436;437;438;439;440;441;442;443;444;450;451;452;453;454;455;456;457;458;459;460;461;462;463;464;465;466;467;468;504;505;506;507;680;710;711;712;762;763;764;765;915;916;917;918;919;920;921;922;923;980;981;982;983;984;985;986;1006;1007;1008;1009;1010;1011;1012;1013;101…	211;212;213;214;215;216;217;218;219;220;221;222;223;224;225;226;227;378;379;380;381;382;383;384;385;386;387;388;389;390;391;667;668;669;670;671;672;673;674;675;676;677;678;679;680;681;682;683;684;685;686;687;688;689;690;691;692;700;701;702;703;704;705;706;707;708;709;710;711;712;713;714;715;716;717;718;719;720;721;722;723;724;725;726;727;728;729;730;731;732;786;787;788;789;790;791;792;1065;1096;1…	225;387;389;680;708;727;788;1065;1099;1169;1441;1524;1572;1581;1659;1879;1881;2196;2216;2250;2266;2389;2547;2552;2630;2718;3058;3063;3144;3277;3279;3578;3605;3609;3779;3884;3914;4057;4077;4144	29;30;31;32;33;34;35	247;274;284;297;303;389;457
CON__P19012		1	1	16.4	49.167	1833000	47063	19009	41171	83242	21005	33805	54385	36162	83135	893180	390350	130500	53912	1384.2	559.1	1210.9	2448.3	617.8	994.28	1599.6	1063.6	2445.2	26270	11481	3838.4	131			+	16	21;176;177;183;185;191;325;382;388;408	False;False;False;False;False;False;True;True;False;False	21;202;203;209;211;218;370;429;436;460	52;53;54;55;56;57;58;59;60;61;62;63;965;966;967;968;969;970;971;972;973;974;975;976;977;978;979;1015;1016;1017;1018;1019;1020;1021;1022;1023;1024;1025;1029;1030;1031;1032;1033;1034;1035;1036;1037;1038;1039;1040;1041;1042;1076;1077;1078;1079;1080;1081;1082;1905;2193;2233;2234;2235;2236;2237;2238;2405;2406;2407;2408;2409;2410;2411;2412;2413;2414;2415	82;83;84;85;86;87;88;89;90;91;92;93;94;95;96;97;98;99;100;101;102;103;104;105;106;107;1490;1491;1492;1493;1494;1495;1496;1497;1498;1499;1500;1501;1502;1503;1504;1505;1506;1507;1508;1509;1510;1511;1512;1513;1514;1582;1583;1584;1585;1586;1587;1588;1589;1590;1591;1592;1593;1594;1595;1596;1597;1598;1599;1600;1601;1606;1607;1608;1609;1610;1611;1612;1613;1614;1615;1616;1617;1618;1619;1620;1621;1622;162…	83;1508;1514;1596;1624;1686;2976;3471;3562;3851	36	342
CON__P35527		1	37	65.7	62.129	4760800	108950	28556	94469	35820	58151	90584	245930	82355	142530	1594300	2006400	272820	158690	3631.5	951.85	3149	1194	1938.4	3019.5	8197.6	2745.2	4750.9	53144	66879	9093.9	610			+	17	50;52;64;76;83;96;104;109;110;132;141;142;151;154;161;162;172;183;184;237;238;245;270;271;273;275;278;292;299;300;315;316;350;377;379;380;415;416	True;True;True;True;True;True;True;True;True;True;True;True;True;True;True;True;True;True;True;True;True;True;True;True;True;True;True;True;True;True;True;True;True;True;True;True;True;True	54;56;75;87;96;97;111;120;125;126;150;160;161;170;173;174;185;186;198;209;210;268;269;270;280;312;313;315;317;321;335;336;343;344;345;360;361;395;396;423;425;426;427;467;468	218;219;220;221;222;227;366;367;368;369;370;371;372;373;374;375;376;377;415;416;417;418;419;420;421;422;469;470;471;472;473;474;475;476;477;478;479;480;481;482;483;484;485;486;487;488;489;554;555;556;557;558;559;560;561;562;563;564;565;566;567;568;617;618;619;620;621;622;637;638;639;640;641;642;643;644;645;646;647;648;649;650;651;652;653;654;655;656;657;658;659;660;661;662;663;664;665;666;667;668…	362;363;364;365;366;372;585;586;587;588;589;590;591;592;593;594;595;596;597;598;599;600;601;602;603;604;658;659;660;661;662;663;664;665;733;734;735;736;737;738;739;740;741;742;743;744;745;746;747;748;749;750;751;752;753;754;755;756;757;758;759;760;871;872;873;874;875;876;877;878;879;880;881;882;883;884;885;886;887;888;889;890;891;892;893;894;895;896;897;898;899;975;976;977;978;979;980;981;982;983…	364;372;594;663;759;891;984;1005;1029;1133;1211;1218;1266;1322;1391;1400;1462;1596;1602;2091;2101;2152;2446;2449;2464;2469;2486;2613;2645;2649;2755;2791;3161;3357;3435;3455;3905;3907	37;38;39;40;41;42;43	157;234;245;269;276;286;326
CON__P35900		1	1	5	48.486	115890	0	0	2299.3	4760.1	0	483.44	0	330.47	0	99568	7603.4	848.01	3511.9	0	0	69.675	144.24	0	14.65	0	10.014	0	3017.2	230.41	25.697	25	+		+	18	191;192;228;388;389	False;False;True;False;False	218;219;257;436;437	1076;1077;1078;1079;1080;1081;1082;1083;1084;1262;2233;2234;2235;2236;2237;2238;2239;2240	1680;1681;1682;1683;1684;1685;1686;1687;1688;1689;1690;1691;1989;3557;3558;3559;3560;3561;3562;3563;3564;3565;3566;3567;3568;3569;3570	1686;1690;1989;3562;3568	44	72
CON__P35908		1	33	69.3	65.865	4031200	135360	25919	164940	68579	61404	160850	220670	149350	370790	1031700	1363300	278310	95980	3223	617.13	3927.2	1632.8	1462	3829.9	5254	3555.9	8828.4	24564	32459	6626.5	617			+	19	2;3;32;59;62;65;81;82;90;101;102;107;111;112;133;138;148;149;171;175;181;182;205;208;209;210;211;231;250;251;254;266;267;268;317;321;328;352;353;391;392;400;401;403;414;430;435;438;441	True;True;True;True;True;True;True;True;False;True;True;True;True;True;True;True;False;False;True;True;True;True;True;True;True;True;True;True;True;True;True;True;True;True;True;True;True;True;True;True;True;True;True;True;True;False;True;True;True	2;3;34;67;68;72;73;76;94;95;104;117;118;123;127;128;151;157;167;168;196;197;201;207;208;233;234;237;238;239;240;260;285;286;289;306;307;308;362;366;373;398;399;439;440;441;452;453;455;466;483;488;491;494	5;6;7;129;130;131;132;133;134;135;136;137;138;139;140;141;142;143;144;145;146;147;148;149;150;151;152;153;154;281;282;283;284;285;286;287;288;289;290;291;292;293;294;295;296;297;298;299;300;301;302;303;304;349;350;351;352;353;354;355;356;357;358;359;360;361;362;378;379;380;450;451;452;453;454;455;456;457;458;459;460;461;462;463;464;465;466;467;468;523;524;525;526;527;528;529;530;531;532;533;534;5…	7;8;9;228;229;230;231;232;233;234;235;236;237;238;239;240;241;242;243;244;245;246;247;248;249;250;251;252;253;254;255;256;257;258;259;260;261;262;263;264;265;266;267;268;269;270;271;454;455;456;457;458;459;460;461;462;463;464;465;466;467;468;469;470;471;472;473;474;475;476;477;478;479;480;481;482;483;484;485;486;487;488;561;562;563;564;565;566;567;568;569;570;571;572;573;574;575;576;577;578;579;5…	7;8;266;468;573;605;708;727;858;926;943;989;1052;1061;1140;1188;1238;1258;1461;1484;1572;1581;1803;1845;1849;1856;1869;1993;2194;2195;2250;2413;2435;2439;2792;2861;3021;3225;3248;3580;3596;3795;3802;3820;3892;4077;4184;4205;4224	45;46;47;48	263;300;473;497
CON__Q04695;CON__Q9C075;CON__Q99PS0		3	4	58.6	48.105	2168200	43230	20545	44179	143300	21690	32574	53211	37247	83723	1145100	411760	131670	63772	1271.5	604.27	1299.4	4214.8	637.95	958.05	1565	1095.5	2462.4	33680	12111	3872.6	239			+	20	22;33;38;46;63;73;125;155;156;157;159;163;176;183;185;191;192;220;244;276;304;305;364;365;372;373;374;381;388;389;408	True;True;True;True;True;False;True;False;False;False;True;False;False;False;False;False;False;True;False;True;False;False;False;False;True;True;True;True;False;False;False	22;35;40;41;50;74;84;143;175;176;177;178;179;183;187;202;209;211;218;219;249;278;279;318;349;350;410;411;418;419;420;428;436;437;460	64;65;66;67;68;155;156;184;185;186;187;213;363;364;365;397;398;399;400;401;402;403;404;405;406;407;408;409;410;411;707;708;846;847;848;849;850;851;852;853;854;855;856;857;858;859;860;861;862;863;864;865;866;867;868;869;870;871;872;884;903;965;966;967;968;969;970;971;972;973;974;975;976;977;978;1015;1016;1017;1018;1019;1020;1021;1022;1023;1024;1025;1029;1030;1031;1032;1033;1034;1035;1036;1037;1038…	108;109;110;111;112;113;272;273;274;309;310;311;312;313;314;315;316;355;356;581;582;583;584;627;628;629;630;631;632;633;634;635;636;637;638;639;640;641;642;643;644;645;646;647;648;649;650;651;652;1093;1094;1327;1328;1329;1330;1331;1332;1333;1334;1335;1336;1337;1338;1339;1340;1341;1342;1343;1344;1345;1346;1347;1348;1349;1350;1351;1352;1353;1354;1355;1356;1357;1358;1359;1360;1361;1362;1363;1378;137…	108;274;315;356;582;627;1094;1328;1340;1348;1378;1404;1508;1596;1624;1686;1690;1971;2143;2473;2669;2676;3287;3289;3319;3325;3329;3470;3562;3568;3851	2;4;49;50;51;52	88;226;241;256;307;320
CON__Q14CN4-1;CON__Q6IME9	;	2	0	8.2	55.877	286600	0	0	11364	2666.7	0	6239.3	1239	3413.5	18390	169070	53636	20585	7961.1	0	0	315.67	74.076	0	173.31	34.416	94.82	510.82	4696.3	1489.9	571.82	72			+	21	55;57;81;82;89;188	False;False;False;False;True;False	60;61;63;64;94;95;103;215	232;233;234;235;236;237;238;239;243;244;245;246;247;248;249;450;451;452;453;454;455;456;457;458;459;460;461;462;463;464;465;466;467;468;509;510;511;512;513;514;515;516;517;518;519;520;521;522;1064;1065	378;379;380;381;382;383;384;385;386;387;388;392;393;394;395;396;397;398;399;400;700;701;702;703;704;705;706;707;708;709;710;711;712;713;714;715;716;717;718;719;720;721;722;723;724;725;726;727;728;729;730;731;732;794;795;796;797;798;799;800;801;802;803;804;805;806;807;808;809;810;1658;1659;1660	387;398;708;727;799;1659	9	241
CON__Q3TTY5		1	2	11	70.922	973190	31780	12990	51464	8560.8	9333.6	36763	58229	29807	73947	263700	302150	94466	22632	739.07	302.1	1196.8	199.09	217.06	854.96	1354.2	693.19	1719.7	6132.5	7026.8	2196.9	208			+	22	61;81;82;101;102;108;175;204;401;430;434	False;False;False;False;False;True;False;False;False;False;True	70;71;94;95;117;118;124;201;231;232;453;483;487	306;307;308;309;310;311;312;313;314;315;316;317;318;319;320;321;322;323;324;325;326;327;328;329;330;331;332;333;334;335;336;337;338;339;340;341;342;343;344;345;346;347;348;450;451;452;453;454;455;456;457;458;459;460;461;462;463;464;465;466;467;468;579;580;581;582;583;584;585;586;587;588;589;590;591;592;593;594;595;596;597;598;599;600;601;602;603;636;951;952;953;954;955;956;957;958;959;960;961;962…	490;491;492;493;494;495;496;497;498;499;500;501;502;503;504;505;506;507;508;509;510;511;512;513;514;515;516;517;518;519;520;521;522;523;524;525;526;527;528;529;530;531;532;533;534;535;536;537;538;539;540;541;542;543;544;545;546;547;548;549;550;551;552;553;554;555;556;557;558;559;560;700;701;702;703;704;705;706;707;708;709;710;711;712;713;714;715;716;717;718;719;720;721;722;723;724;725;726;727;728…	508;708;727;926;943;1001;1484;1780;3802;4077;4161	0	488
CON__Q5D862		1	4	2.7	248.07	3880.1	0	0	0	0	0	0	0	0	893.99	0	2986.1	0	50.391	0	0	0	0	0	0	0	0	11.61	0	38.781	0	8			+	23	95;144;288;351	True;True;True;True	110;163;331;397	550;551;552;553;796;1665;2044;2045	867;868;869;870;1224;2583;3221;3222	870;1224;2583;3221
CON__Q5XQN5;CON__Q922U2;CON__Q9DCV7;CON__Q3KNV1;CON__P08729;CON__Q9NSB2;CON__Q6ISB0;CON__Q9H552;CON__REFSEQ:XP_932229;CON__Q61726;CON__O43790;CON__Q6NT21;CON__P78385;CON__Q14533;CON__P78386;Cre10.g418250.t1.2	;	16	0	34.9	62.936	1490800	26021	4796.6	48150	19495	12850	21896	45338	17961	68825	570160	568830	86517	42595	743.47	137.05	1375.7	557.01	367.14	625.6	1295.4	513.16	1966.4	16290	16252	2471.9	347	+		+	24	30;55;56;78;81;82;87;127;137;181;182;188;216;217;252;253;255;262;303;310;323;333;334;345;361;362;390;393;394;398;420;430;432	True;False;False;False;False;False;False;False;False;False;False;False;False;False;False;False;False;False;False;False;False;False;False;False;False;False;False;False;False;False;False;False;False	32;60;61;62;89;90;94;95;101;145;155;156;207;208;215;245;246;287;288;290;291;301;302;348;355;368;378;379;390;407;408;438;442;443;444;445;449;450;472;483;485	118;232;233;234;235;236;237;238;239;240;241;242;424;425;426;427;428;429;430;431;432;433;434;435;436;437;438;439;440;441;442;443;444;450;451;452;453;454;455;456;457;458;459;460;461;462;463;464;465;466;467;468;504;505;506;507;710;711;712;762;763;764;765;1006;1007;1008;1009;1010;1011;1012;1013;1014;1064;1065;1213;1214;1215;1216;1217;1218;1219;1220;1221;1222;1223;1224;1225;1226;1227;1228;1229;1230;12…	210;378;379;380;381;382;383;384;385;386;387;388;389;390;391;667;668;669;670;671;672;673;674;675;676;677;678;679;680;681;682;683;684;685;686;687;688;689;690;691;692;700;701;702;703;704;705;706;707;708;709;710;711;712;713;714;715;716;717;718;719;720;721;722;723;724;725;726;727;728;729;730;731;732;786;787;788;789;790;791;792;1096;1097;1098;1099;1169;1170;1171;1172;1567;1568;1569;1570;1571;1572;1573;…	210;387;389;680;708;727;788;1099;1169;1572;1581;1659;1895;1923;2196;2216;2266;2389;2664;2718;2916;3058;3063;3144;3277;3279;3578;3605;3609;3779;3914;4077;4144	29;30;31;32;33;34;35	248;275;285;298;304;390;458
CON__Q7Z794		1	2	8.1	61.802	1339500	28876	12011	49505	11406	16670	42924	73145	32309	70018	476250	430680	95660	39396	849.31	353.27	1456	335.48	490.28	1262.5	2151.3	950.25	2059.4	14007	12667	2813.5	89			+	26	81;82;90;230;430;444	False;False;False;True;False;True	94;95;104;259;483;497	450;451;452;453;454;455;456;457;458;459;460;461;462;463;464;465;466;467;468;523;524;525;526;527;528;529;530;531;532;533;534;535;536;537;538;539;540;541;542;543;1264;1265;2540;2541;2542;2630;2631;2632;2633	700;701;702;703;704;705;706;707;708;709;710;711;712;713;714;715;716;717;718;719;720;721;722;723;724;725;726;727;728;729;730;731;732;811;812;813;814;815;816;817;818;819;820;821;822;823;824;825;826;827;828;829;830;831;832;833;834;835;836;837;838;839;840;841;842;843;844;845;846;847;848;849;850;851;852;853;854;855;856;857;858;859;860;1991;1992;4074;4075;4076;4077;4232;4233;4234;4235	708;727;858;1992;4077;4235	53	380
CON__Q86YZ3		1	9	10.5	282.39	53366	0	0	0	0	0	0	0	0	0	12670	40696	0	513.13	0	0	0	0	0	0	0	0	0	121.83	391.31	0	17			+	27	113;121;122;130;139;140;287;347;348	True;True;True;True;True;True;True;True;True	129;138;139;148;158;159;330;392;393	678;688;689;690;691;692;693;721;780;781;782;1664;2004;2005	1062;1073;1074;1075;1076;1077;1078;1079;1108;1109;1198;1199;1200;1201;1202;1203;2582;3150;3151	1062;1073;1078;1109;1198;1203;2582;3150;3151
CON__Q8N1N4-2;CON__Q7RTT2	;	2	5	13.2	56.964	35680	1589.3	0	338.19	6307.8	0	1507.5	0	0	0	17574	8362.7	0	1019.4	45.408	0	9.6627	180.22	0	43.072	0	0	0	502.12	238.94	0	18			+	25	8;87;88;147;346;399;418;440	False;False;False;True;True;True;True;True	8;101;102;166;391;451;470;493	20;504;505;506;507;508;802;2003;2372;2373;2374;2375;2446;2612;2613	30;786;787;788;789;790;791;792;793;1230;3149;3782;3783;3784;3785;3909;4208;4209	30;788;793;1230;3149;3785;3909;4208
Cre01.g010900.t1.2	GAP3 (Glyceraldehyde-3-Phosphate Dehydrogenase)	1	3	9.4	40.304	2544.7	0	0	0	0	0	0	0	1697.7	846.97	0	0	0	97.871	0	0	0	0	0	0	0	65.295	32.576	0	0	0	4				28	0;40;424	True;True;True	0;43;477	0;1;189;2508;2509	0;1;318;4011;4012	0;318;4012
Cre01.g015600.t1.1	Cre01.g015600.t1.1 None DBV=JGI5.5 OS=Chlamydomonas reinhardtii SV=1 TOU=Cre	1	1	0.2	281.61	7882.9	0	0	0	0	0	0	0	4096.1	0	0	3786.8	0	53.263	0	0	0	0	0	0	0	27.676	0	0	25.586	0	3	+			29	405	True	457	2400;2401	3826;3827;3828	3826	54	2074
Cre01.g030150.t1.2	Cre01.g030150.t1.2 None DBV=JGI5.5 OS=Chlamydomonas reinhardtii SV=2 TOU=Cre	1	1	1	90.841	979.28	0	0	0	0	0	0	0	0	0	979.28	0	0	36.27	0	0	0	0	0	0	0	0	0	36.27	0	0	1	+			30	239	True	271	1336	2102	2102	55	1
Cre01.g034100.t2.1;Cre01.g034100.t1.1	Cre01.g034100.t2.1 None DBV=JGI5.5 OS=Chlamydomonas reinhardtii SV=1 TOU=Cre;Cre01.g034100.t1.1 None DBV=JGI5.5 OS=Chlamydomonas reinhardtii SV=1 TOU=Cre	2	1	0.7	133.35	3150.8	0	0	410.47	0	0	0	0	0	0	0	2740.4	0	59.45	0	0	7.7448	0	0	0	0	0	0	0	51.705	0	2	+			31	203	True	230	1131;1132	1772;1773	1772	56	780
Cre01.g054750.t1.2	Cre01.g054750.t1.2 None DBV=JGI5.5 OS=Chlamydomonas reinhardtii SV=2 TOU=Cre	1	1	2	57.9	923.06	0	0	0	0	0	0	0	0	0	923.06	0	0	35.502	0	0	0	0	0	0	0	0	0	35.502	0	0	0	+			32	118	True	134	683	1068	1068	57	398
Cre02.g120150.t1.2;Cre02.g120100.t1.2	RBCS1/2 (Ribulose-1,5-bisphosphate carboxylase/oxygenase small subunit 1 and 2)	2	2	9.7	20.647	10175	0	0	0	0	0	0	0	2837.3	1462	0	2947.3	2928	726.76	0	0	0	0	0	0	0	202.66	104.43	0	210.52	209.14	7				33	44;223	True;True	48;252	200;201;202;1251;1252;1253;1254	332;333;334;1975;1976;1977;1978	333;1976
Cre02.g143801.t2.1;Cre02.g143801.t3.1;Cre02.g143801.t1.1	Cre02.g143801.t2.1 None DBV=JGI5.5 OS=Chlamydomonas reinhardtii SV=1 TOU=Cre;Cre02.g143801.t3.1 None DBV=JGI5.5 OS=Chlamydomonas reinhardtii SV=1 TOU=Cre;Cre02.g143801.t1.1 None DBV=JGI5.5 OS=Chlamydomonas reinhardtii SV=1 TOU=Cre	3	1	0.9	136.42	0	0	0	0	0	0	0	0	0	0	0	0	0	0	0	0	0	0	0	0	0	0	0	0	0	0	1				34	339	True	384	1967	3082	3082
Cre03.g158900.t1.2	DLA2 (Dihydrolipoamide acetyltransferase)	1	1	1.8	49.796	0	0	0	0	0	0	0	0	0	0	0	0	0	0	0	0	0	0	0	0	0	0	0	0	0	0	1				35	166	True	190	924	1443	1443
Cre03.g179860.t1.1	Cre03.g179860.t1.1 None DBV=JGI5.5 OS=Chlamydomonas reinhardtii SV=1 TOU=Cre	1	1	1	97.215	715.49	715.49	0	0	0	0	0	0	0	0	0	0	0	14.029	14.029	0	0	0	0	0	0	0	0	0	0	0	1	+			36	13	True	13	37	63	63	58	900
Cre03.g202200.t1.1;Cre03.g201450.t1.1	Cre03.g202200.t1.1 None DBV=JGI5.5 OS=Chlamydomonas reinhardtii SV=1 TOU=Cre;Cre03.g201450.t1.1 None DBV=JGI5.5 OS=Chlamydomonas reinhardtii SV=1 TOU=Cre	2	1	0.5	177.64	20051	0	1349.4	1480.4	0	0	0	0	3204.7	722.21	0	811.88	12482	238.7	0	16.065	17.624	0	0	0	0	38.151	8.5977	0	9.6652	148.6	14				37	235	True	265;266	1276;1277;1278;1279;1280;1281;1282;1283;1284;1285;1286;1287	2003;2004;2005;2006;2007;2008;2009;2010;2011;2012;2013;2014;2015;2016	2006	59	310
Cre05.g234550.t2.1;Cre05.g234550.t1.2	FBA3 (Fructose-1,6-bisphosphate aldolase)	2	2	4	40.985	3264.9	0	0	0	0	0	0	0	1488.4	0	0	0	1776.5	136.04	0	0	0	0	0	0	0	62.016	0	0	0	74.022	4				38	25;396	True;True	25;447	95;96;2278	169;170;171;3621	169;3621
Cre06.g282800.t1.2	ICL1 (Isocitrate lyase)	1	1	5	45.748	604.18	0	0	604.18	0	0	0	0	0	0	0	0	0	26.269	0	0	26.269	0	0	0	0	0	0	0	0	0	1				39	94	True	109	549	866	866
Cre07.g314400.t1.1	Cre07.g314400.t1.1 None DBV=JGI5.5 OS=Chlamydomonas reinhardtii SV=1 TOU=Cre	1	1	1	116	0	0	0	0	0	0	0	0	0	0	0	0	0	0	0	0	0	0	0	0	0	0	0	0	0	0	1				40	218	True	247	1232	1935	1935	60	356
Cre08.g372100.t1.2;Cre02.g080700.t1.2;Cre02.g080600.t1.2	HSP70A (Heat shock protein 70A)	3	2	3.7	71.214	0	0	0	0	0	0	0	0	0	0	0	0	0	0	0	0	0	0	0	0	0	0	0	0	0	0	2				41	395;402	True;True	446;454	2277;2395	3620;3819	3620;3819
Cre09.g386650.t2.1;Cre09.g386650.t1.2	ANT1 (ADP/ATP carrier protein, mitochondrial)	2	2	7.5	33.527	599.63	0	0	0	0	0	0	0	0	0	0	0	599.63	29.981	0	0	0	0	0	0	0	0	0	0	0	29.981	2				42	201;369	True;True	228;415	1127;1128;2104	1766;1767;3307	1767;3307	61	42
Cre-1.g2716961.t1.p1	PsbD (D2)	1	9	25.3	39.447	202770	0	0	0	0	0	0	0	0	0	57240	82276	63256	16898	0	0	0	0	0	0	0	0	0	4770	6856.3	5271.4	42				43	1;16;42;43;224;246;274;367;368	True;True;True;True;True;True;True;True;True	1;16;45;46;47;253;281;316;413;414	2;3;4;40;41;42;191;192;193;194;195;196;197;198;199;1255;1256;1257;1376;1377;1579;1580;2098;2099;2100;2101;2102;2103	2;3;4;5;6;66;67;68;320;321;322;323;324;325;326;327;328;329;330;331;1979;1980;1981;1982;1983;1984;2153;2154;2155;2467;2468;3296;3297;3298;3299;3300;3301;3302;3303;3304;3305;3306	3;66;327;330;1979;2154;2467;3298;3306	62;63	246;329
Cre-1.g2716963.t1.p1	PsbC (CP43)	1	4	13.9	50.638	21435	0	0	0	0	0	0	0	0	0	3637.2	2707.5	15090	1531.1	0	0	0	0	0	0	0	0	0	259.8	193.39	1077.9	8				44	114;193;336;407	True;True;True;True	130;220;381;459	679;1085;1086;1087;1959;2404	1063;1064;1692;1693;1694;1695;3065;3831	1064;1695;3065;3831	64;65	344;457
Cre-1.g2716987.t1.p1	PsbA (D1)	1	8	22.7	39.041	85222	0	0	0	0	0	0	0	0	0	9338.8	48702	27181	8522.2	0	0	0	0	0	0	0	0	0	933.88	4870.2	2718.1	35				45	26;71;77;85;196;357;358;411	True;True;True;True;True;True;True;True	26;27;28;82;88;99;223;403;404;463	97;98;99;100;101;102;390;391;392;393;423;496;1092;1093;2070;2071;2072;2073;2074;2429;2430	172;173;174;175;176;177;178;179;180;181;182;183;619;620;621;622;666;772;1701;1702;1703;3258;3259;3260;3261;3262;3263;3264;3265;3266;3885;3886;3887;3888;3889	177;620;666;772;1703;3260;3265;3889	66;67	328;331
Cre-1.g2717000.t1.p1	PsaA	1	1	1.6	83.162	0	0	0	0	0	0	0	0	0	0	0	0	0	0	0	0	0	0	0	0	0	0	0	0	0	0	1				46	20	True	20	51	81	81	68	250
Cre-1.g2717002.t1.p1	PsbB (CP47)	1	11	21.3	56.105	76743	0	0	0	0	0	0	0	0	0	3248.7	22873	50622	4796.5	0	0	0	0	0	0	0	0	0	203.04	1429.5	3163.9	27				47	7;29;60;116;168;179;194;349;359;404;417	True;True;True;True;True;True;True;True;True;True;True	7;31;69;132;192;205;221;394;405;456;469	19;117;305;681;926;927;987;988;1088;1089;1090;2006;2007;2075;2076;2397;2398;2399;2445	28;29;209;489;1066;1445;1446;1528;1529;1530;1696;1697;1698;1699;3152;3153;3154;3155;3267;3268;3269;3821;3822;3823;3824;3825;3908	29;209;489;1066;1446;1530;1697;3154;3269;3821;3908
Cre-1.g2717034.t1.p1;Cre17.g698000.t1.2	AtpB (CF1beta)	2	7	17.9	53.162	4221.2	0	0	0	0	0	0	0	0	0	0	0	4221.2	145.56	0	0	0	0	0	0	0	0	0	0	0	145.56	7				48	41;98;117;126;150;360;425	True;True;True;True;True;True;True	44;113;133;144;169;406;478	190;570;682;709;812;2077;2510	319;901;1067;1095;1260;3270;4013	319;901;1067;1095;1260;3270;4013	69;70;71	79;86;89
Cre-1.g2717040.t1.p1	RbcL	1	7	15.8	52.542	19607	0	0	0	0	0	0	0	1628.8	3431.3	0	0	14547	784.27	0	0	0	0	0	0	0	65.151	137.25	0	0	581.86	11				49	49;54;75;92;105;222;232	True;True;True;True;True;True;True	53;59;86;106;121;251;261	217;230;231;414;545;623;1249;1250;1270;1271	361;375;376;377;657;862;985;1973;1974;1997;1998	361;376;657;862;985;1974;1998	72;73;74	212;320;349
Cre-1.g2717041.t1.p1	AtpA (CF1alpha)	1	4	8.5	54.751	4417.6	0	0	0	0	0	0	0	0	0	0	0	4417.6	157.77	0	0	0	0	0	0	0	0	0	0	0	157.77	5				50	18;69;356;423	True;True;True;True	18;80;402;476	44;388;2068;2069;2507	70;617;3256;3257;4010	70;617;3256;4010	75	274
Cre10.g433400.t1.2	Cre10.g433400.t1.2 None DBV=JGI5.5 OS=Chlamydomonas reinhardtii SV=2 TOU=Cre	1	1	8.5	11.754	976.19	0	0	0	0	0	0	0	0	0	0	976.19	0	162.7	0	0	0	0	0	0	0	0	0	0	162.7	0	1	+			51	167	True	191	925	1444	1444	76	98
Cre10.g440450.t1.2	PSB28 (Photosystem II subunit 28)	1	6	33.3	15.879	527430	0	0	0	0	0	0	95331	90634	144830	34974	104160	57499	65929	0	0	0	0	0	0	11916	11329	18104	4371.8	13020	7187.4	59				52	86;93;135;337;338;429	True;True;True;True;True;True	100;107;108;153;382;383;482	497;498;499;500;501;502;503;546;547;548;753;754;755;756;757;758;759;1960;1961;1962;1963;1964;1965;1966;2534;2535;2536;2537;2538;2539	773;774;775;776;777;778;779;780;781;782;783;784;785;863;864;865;1155;1156;1157;1158;1159;1160;1161;1162;1163;1164;1165;1166;3066;3067;3068;3069;3070;3071;3072;3073;3074;3075;3076;3077;3078;3079;3080;3081;4058;4059;4060;4061;4062;4063;4064;4065;4066;4067;4068;4069;4070;4071;4072;4073	775;864;1156;3079;3081;4070	77;78	128;131
Cre12.g511300.t1.1	Cre12.g511300.t1.1 None DBV=JGI5.5 OS=Chlamydomonas reinhardtii SV=1 TOU=Cre	1	1	3.1	52.745	6427.4	0	0	0	0	0	0	0	0	0	0	6427.4	0	194.77	0	0	0	0	0	0	0	0	0	0	194.77	0	1	+			53	229	True	258	1263	1990	1990	79	1
Cre13.g603700.t1.2	Actin	1	2	5.3	41.836	1080	0	0	0	1080	0	0	0	0	0	0	0	0	46.958	0	0	0	46.958	0	0	0	0	0	0	0	0	3				54	17;136	True;True	17;154	43;760;761	69;1167;1168	69;1168
Cre14.g630050.t1.1;Cre14.g608300.t1.2	Cre14.g630050.t1.1 None DBV=JGI5.5 OS=Chlamydomonas reinhardtii SV=1 TOU=Cre;Cre14.g608300.t1.2 None DBV=JGI5.5 OS=Chlamydomonas reinhardtii SV=2 TOU=Cre	2	1	0.8	158.97	49733	0	0	0	0	0	0	0	0	0	0	49733	0	672.06	0	0	0	0	0	0	0	0	0	0	672.06	0	1	+			55	97	True	112	569	900	900	80	70
Cre16.g668750.t1.1	Cre16.g668750.t1.1 None DBV=JGI5.5 OS=Chlamydomonas reinhardtii SV=1 TOU=Cre	1	1	0.2	411.32	0	0	0	0	0	0	0	0	0	0	0	0	0	0	0	0	0	0	0	0	0	0	0	0	0	0	1	+			56	66	True	77	381	608	608	81	3638
Cre16.g685450.t1.1	DHC8 (Flagellar inner arm dynein heavy chain)	1	1	0.2	470.22	0	0	0	0	0	0	0	0	0	0	0	0	0	0	0	0	0	0	0	0	0	0	0	0	0	0	3				57	236	True	267	1288;1289;1290	2017;2018;2019	2017	82;83	2609;2612
Cre28.g757747.t1.1;Cre01.g006628.t2.1;Cre01.g006628.t1.1;Cre10.g445347.t1.1;Cre16.g666700.t1.2;Cre06.g278290.t1.1;Cre09.g399775.t1.1;Cre10.g445275.t1.1;Cre01.g006700.t1.2;Cre08.g373350.t1.2;Cre12.g539209.t2.1;Cre34.g759097.t1.1;Cre09.g400071.t1.1;Cre01.g006614.t1.1;Cre03.g208553.t1.1;Cre17.g743497.t2.1;Cre12.g539209.t1.1;Cre01.g006670.t1.1;Cre12.g539150.t1.2;Cre14.g622340.t1.1;Cre06.g278283.t1.1;…	Cre28.g757747.t1.1 None DBV=JGI5.5 OS=Chlamydomonas reinhardtii SV=1 TOU=Cre;Cre01.g006628.t2.1 None DBV=JGI5.5 OS=Chlamydomonas reinhardtii SV=1 TOU=Cre;Cre01.g006628.t1.1 None DBV=JGI5.5 OS=Chlamydomonas reinhardtii SV=1 TOU=Cre;Cre10.g445347.t1.1 None D	69	2	0.9	464.89	2300	0	0	0	0	0	0	0	0	0	0	2233.3	66.737	9.7873	0	0	0	0	0	0	0	0	0	0	9.5033	0.28399	1				58	70;240	True;True	81;272	389;1337	618;2103	618;2103	84	1384
Proteins detected in all three replicates
	IBAQ				mean	SD
	D1	933.88	4870.2	2718.1	2840.73	1971.02
	D2	4770	6856.3	5271.4	5632.57	1089.03
	CP43	259.8	193.39	1077.9	510.363	492.622
	CP47	203.04	1429.5	3163.9	1598.81	1487.67
	PSB28-mem	4371.8	13020	7187.4	8193.07	4410.94
	PSB28-sol	11916	11329	18104	13783	3753.59
	IBAQ normalized to PSB28 in membranes
	D1	0.213615	0.374055	0.378176	0.321949	0.0938426
	D2	1.09108	0.526598	0.733422	0.783701	0.285582
	CP43	0.0594263	0.0148533	0.149971	0.0747501	0.0688498
	CP47	0.0464431	0.109793	0.440201	0.198812	0.211435
	PSB28	1	1	1	1	0
