# Supplementary material for: Complexome profiling of the Chlamydomonas psb28 mutant reveals TEF5 as an early PSII assembly factor
Source: Plant Cell. 2025 Mar 17;37(6):koaf055. doi: 10.1093/plcell/koaf055 (PMC12164590; doi:10.1093/plcell/koaf055)
Supplement: koaf055_Supplementary_Data [file koaf055_supplementary_data.zip › Supplemental Dataset S4.xlsx]

## Sheet: Protein groups
Supplemental Data Set S4. LC-MS/MS analysis of TEF5 immunoprecipitates.
Raw data evaluated by MaxQuant. Contaminants are filtered out.
Protein IDs	Protein name	Peptides WT_sol_1	Peptides WT_sol_2	Peptides WT_sol_3	Peptides WT_pel_1	Peptides WT_pel_2	Peptides WT_pel_3	Peptides TEF5_sol_1	Peptides TEF5_sol_2	Peptides TEF5_sol_3	Peptides TEF5_pel_1	Peptides TEF5_pel_2	Peptides TEF5_pel_3	Intensity WT_sol_1	Intensity WT_sol_2	Intensity WT_sol_3	Intensity WT_pel_1	Intensity WT_pel_2	Intensity WT_pel_3	Intensity TEF5_sol_1	Intensity TEF5_sol_2	Intensity TEF5_sol_3	Intensity TEF5_pel_1	Intensity TEF5_pel_2	Intensity TEF5_pel_3	IBAQ WT_sol_1	IBAQ WT_sol_2	IBAQ WT_sol_3	IBAQ WT_pel_1	IBAQ WT_pel_2	IBAQ WT_pel_3	IBAQ TEF5_sol_1	IBAQ TEF5_sol_2	IBAQ TEF5_sol_3	IBAQ TEF5_pel_1	IBAQ TEF5_pel_2	IBAQ TEF5_pel_3
Cre01.g006628.t2.1 None DBV=JGI5.5 OS=Chlamydomonas reinhardtii SV=1 TOU=Cre;Cre01.g006628.t1.1 None DBV=JGI5.5 OS=Chlamydomonas reinhardtii SV=1 TOU=Cre;Cre10.g445347.t1.1 None DBV=JGI5.5 OS=Chlamydomonas reinhardtii SV=1 TOU=Cre;Cre16.g666700.t1.2 None D		0	1	0	0	0	0	0	0	0	0	0	0	0	16624	0	0	0	0	0	0	0	0	0	0	0	2078	0	0	0	0	0	0	0	0	0	0
Cre01.g007051.t1.2 None DBV=JGI5.5 OS=Chlamydomonas reinhardtii SV=2 TOU=Cre;Cre09.g396400.t1.2 Bi-ubiquitin ALS=UBQ2 DBV=JGI5.5 GN=UBQ2 OS=Chlamydomonas reinhardtii SV=2 TOU=Cre;Cre11.g467567.t1.1 Ubiquitin ALS=UBQ1 DBV=JGI5.5 GN=UBQ1 OS=Chlamydomonas rei	UBQ1	1	1	0	1	0	1	1	1	2	0	0	2	5347.1	2863.1	0	3325.5	0	6027	2692.5	4588.9	9291.1	0	0	11449	594.13	318.12	0	369.5	0	669.67	299.17	509.88	1032.3	0	0	1272.2
Cre01.g010900.t1.2 Glyceraldehyde-3-Phosphate Dehydrogenase ALS=GAP3 DBV=JGI5.5 GN=GAP3 OS=Chlamydomonas reinhardtii SV=2 TOU=Cre	GAP3	0	0	0	0	0	0	1	0	2	0	0	0	0	0	0	0	0	0	0	0	6061.8	0	0	0	0	0	0	0	0	0	0	0	233.14	0	0	0
Cre01.g054500.t1.2 None DBV=JGI5.5 OS=Chlamydomonas reinhardtii SV=2 TOU=Cre		0	0	0	0	0	0	0	0	0	2	3	1	0	0	0	0	0	0	0	0	0	2053.2	4259.2	0	0	0	0	0	0	0	0	0	0	43.685	90.621	0		NAD(P)(+) transhydrogenase (Re/Si-specific)
Cre01.g066917.t1.1 Chlorophyll a/b binding protein of LHCII ALS=LHCBM1 DBV=JGI5.5 GN=LHCBM1 OS=Chlamydomonas reinhardtii SV=1 TOU=Cre	LHCBM1	0	0	0	0	0	0	0	0	0	0	1	0	0	0	0	0	0	0	0	0	0	0	8986.2	0	0	0	0	0	0	0	0	0	0	0	1123.3	0
Cre02.g104650.t2.1 None DBV=JGI5.5 OS=Chlamydomonas reinhardtii SV=1 TOU=Cre;Cre02.g104650.t1.1 None DBV=JGI5.5 OS=Chlamydomonas reinhardtii SV=1 TOU=Cre		1	0	0	1	1	1	0	0	1	1	0	1	17162	0	0	22040	141760	31380	0	0	80136	78635	0	32703	268.16	0	0	344.37	2215.1	490.31	0	0	1252.1	1228.7	0	510.98
Cre02.g116750.t2.1 Mitochondrial F1F0 ATP synthase, alpha subunit ALS=ATP1A DBV=JGI5.5 GN=ATP1A OS=Chlamydomonas reinhardtii SV=1 TOU=Cre;Cre02.g116750.t1.1 Mitochondrial F1F0 ATP synthase, alpha subunit ALS=ATP1A DBV=JGI5.5 GN=ATP1A OS=Chlamydomonas reinh	ATP1A	0	0	0	0	0	0	0	0	0	2	2	3	0	0	0	0	0	0	0	0	0	0	5008.9	6443.3	0	0	0	0	0	0	0	0	0	0	139.14	178.98
Cre02.g120150.t1.2 Ribulose-1,5-bisphosphate carboxylase/oxygenase small subunit 2 ALS=RBCS2 DBV=JGI5.5 GN=RBCS2 OS=Chlamydomonas reinhardtii SV=2 TOU=Cre;Cre02.g120100.t1.2 Ribulose-1,5-bisphosphate carboxylase/oxygenase small subunit 1, chloroplast precu	RBCS2	0	0	0	0	0	0	0	0	0	2	1	1	0	0	0	0	0	0	0	0	0	7549.5	0	3197.6	0	0	0	0	0	0	0	0	0	539.25	0	228.4
Cre03.g144807.t1.1 Malate synthase ALS=MAS1 DBV=JGI5.5 GN=MAS1 OS=Chlamydomonas reinhardtii SV=1 TOU=Cre	MAS1	0	0	0	0	0	0	0	0	0	1	2	1	0	0	0	0	0	0	0	0	0	0	1832.8	0	0	0	0	0	0	0	0	0	0	0	76.367	0
Cre03.g172300.t1.2 Mitochondrial phosphate carrier protein DBV=JGI5.5 OS=Chlamydomonas reinhardtii SV=2 TOU=Cre	PHYT3A	0	0	0	0	0	0	0	0	0	0	0	2	0	0	0	0	0	0	0	0	0	0	0	147280	0	0	0	0	0	0	0	0	0	0	0	7751.8
Cre03.g199950.t1.1 None DBV=JGI5.5 OS=Chlamydomonas reinhardtii SV=1 TOU=Cre		0	0	0	0	1	0	0	0	0	2	0	0	0	0	0	0	1334.6	0	0	0	0	1510	0	0	0	0	0	0	66.728	0	0	0	0	75.498	0	0
Cre03.g202200.t1.1 None DBV=JGI5.5 OS=Chlamydomonas reinhardtii SV=1 TOU=Cre;Cre03.g201450.t1.1 None DBV=JGI5.5 OS=Chlamydomonas reinhardtii SV=1 TOU=Cre		1	1	0	1	1	0	0	1	1	0	0	2	10003	4586.8	0	5713.1	4905.5	0	0	6269.8	0	0	0	2822.1	119.08	54.605	0	68.013	58.399	0	0	74.64	0	0	0	33.596
Cre03.g203850.t1.2 ATP-sulfurylase ALS=ATS1 DBV=JGI5.5 GN=ATS1 OS=Chlamydomonas reinhardtii SV=2 TOU=Cre	ATS1	0	0	0	0	0	0	0	0	0	2	1	1	0	0	0	0	0	0	0	0	0	1943.4	0	0	0	0	0	0	0	0	0	0	0	55.524	0	0
Cre04.g214501.t1.1 None DBV=JGI5.5 OS=Chlamydomonas reinhardtii SV=1 TOU=Cre		0	0	0	0	0	1	1	0	0	0	0	1	0	0	0	0	0	16650	0	0	0	0	0	19473	0	0	0	0	0	396.42	0	0	0	0	0	463.64
Cre05.g233305.t2.1 None DBV=JGI5.5 OS=Chlamydomonas reinhardtii SV=1 TOU=Cre;Cre05.g233305.t1.1 None DBV=JGI5.5 OS=Chlamydomonas reinhardtii SV=1 TOU=Cre		0	0	0	0	0	0	0	0	0	1	0	1	0	0	0	0	0	0	0	0	0	2321.8	0	0	0	0	0	0	0	0	0	0	0	100.95	0	0
Cre05.g234550.t2.1 Fructose-1,6-bisphosphate aldolase ALS=FBA3 DBV=JGI5.5 GN=FBA3 OS=Chlamydomonas reinhardtii SV=1 TOU=Cre;Cre05.g234550.t1.2 Fructose-1,6-bisphosphate aldolase ALS=FBA3 DBV=JGI5.5 GN=FBA3 OS=Chlamydomonas reinhardtii SV=2 TOU=Cre	FBA3	0	0	0	0	0	0	0	0	0	0	2	1	0	0	0	0	0	0	0	0	0	0	0	0	0	0	0	0	0	0	0	0	0	0	0	0
Cre05.g238332.t1.1 Photosystem I reaction center subunit II, 20 kDa ALS=PSAD DBV=JGI5.5 GN=PSAD OS=Chlamydomonas reinhardtii SV=1 TOU=Cre	PSAD	0	0	0	0	0	0	0	0	0	1	1	1	0	0	0	0	0	0	0	0	0	4971.6	0	3953.9	0	0	0	0	0	0	0	0	0	331.44	0	263.59
Cre06.g263450.t2.1 None DBV=JGI5.5 OS=Chlamydomonas reinhardtii SV=1 TOU=Cre;Cre06.g263450.t1.2 None DBV=JGI5.5 OS=Chlamydomonas reinhardtii SV=2 TOU=Cre;Cre12.g498600.t1.2 Eukaryotic translation elongation factor 1 alpha DBV=JGI5.5 OS=Chlamydomonas reinha	EEF1A3	0	1	0	0	0	0	0	0	0	0	0	0	0	0	0	0	0	0	0	0	0	0	0	0	0	0	0	0	0	0	0	0	0	0	0	0
Cre06.g282900.t1.2 None DBV=JGI5.5 OS=Chlamydomonas reinhardtii SV=2 TOU=Cre		0	0	0	0	0	0	0	0	0	1	0	0	0	0	0	0	0	0	0	0	0	11742	0	0	0	0	0	0	0	0	0	0	0	690.71	0	0
Cre06.g283050.t1.2 Light-harvesting protein of photosystem I ALS=LHCA1 DBV=JGI5.5 GN=LHCA1 OS=Chlamydomonas reinhardtii SV=2 TOU=Cre	LHCA1	0	0	0	0	0	0	0	0	0	1	1	2	0	0	0	0	0	0	0	0	0	4605.7	9249.9	8749.1	0	0	0	0	0	0	0	0	0	575.72	1156.2	1093.6
Cre06.g285250.t1.2 Chloropyll a/b binding protein of LHCII type I, chloroplast precursor ALS=LHCBM6 DBV=JGI5.5 GN=LHCBM6 OS=Chlamydomonas reinhardtii SV=2 TOU=Cre;Cre06.g284250.t1.2 Chlorophyll a/b binding protein of LHCII ALS=LHCBM8 DBV=JGI5.5 GN=LHCBM8 O	LHCBM8	0	0	0	0	0	0	0	0	0	0	1	0	0	0	0	0	0	0	0	0	0	0	16832	0	0	0	0	0	0	0	0	0	0	0	2104	0
Cre06.g295150.t1.1 None DBV=JGI5.5 OS=Chlamydomonas reinhardtii SV=1 TOU=Cre		0	1	0	0	0	0	0	0	0	0	0	0	0	0	0	0	0	0	0	0	0	0	0	0	0	0	0	0	0	0	0	0	0	0	0	0
Cre07.g325500.t1.1 Magnesium chelatase subunit H DBV=JGI5.5 OS=Chlamydomonas reinhardtii SV=1 TOU=Cre	CHLH1	0	0	0	0	0	0	0	0	0	1	0	0	0	0	0	0	0	0	0	0	0	1539.3	0	0	0	0	0	0	0	0	0	0	0	18.109	0	0
Cre07.g340200.t1.1 Thylakoid transmembrane protein involved in cyclic electron flow ALS=TEF3 DBV=JGI5.5 GN=TEF3 OS=Chlamydomonas reinhardtii SV=1 TOU=Cre	PGRL1	0	0	0	0	0	0	0	0	0	2	0	0	0	0	0	0	0	0	0	0	0	2236.5	0	0	0	0	0	0	0	0	0	0	0	111.82	0	0
Cre07.g344950.t1.2 Light-harvesting protein of photosystem I ALS=LHCA9 DBV=JGI5.5 GN=LHCA9 OS=Chlamydomonas reinhardtii SV=2 TOU=Cre	LHCA9	0	0	0	0	0	0	0	0	0	0	1	1	0	0	0	0	0	0	0	0	0	0	2812.8	0	0	0	0	0	0	0	0	0	0	0	255.71	0
Cre09.g386650.t2.1 ADP/ATP carrier protein, mitochondrial ALS=ANT1 DBV=JGI5.5 GN=ANT1 OS=Chlamydomonas reinhardtii SV=1 TOU=Cre;Cre09.g386650.t1.2 ADP/ATP carrier protein, mitochondrial ALS=ANT1 DBV=JGI5.5 GN=ANT1 OS=Chlamydomonas reinhardtii SV=2 TOU=Cre	ANT1	0	0	0	0	0	0	0	0	0	2	4	3	0	0	0	0	0	0	0	0	0	18681	23536	5222.6	0	0	0	0	0	0	0	0	0	934.04	1176.8	261.13
Cre09.g389200.t1.1 None DBV=JGI5.5 OS=Chlamydomonas reinhardtii SV=1 TOU=Cre		0	0	0	1	0	0	0	0	0	0	1	0	0	0	0	77685	0	0	0	0	0	0	0	0	0	0	0	3884.2	0	0	0	0	0	0	0	0
Cre09.g411200.t1.2 Rieske [2Fe-2S] domain containing protein ALS=TEF5 DBV=JGI5.5 GN=TEF5 OS=Chlamydomonas reinhardtii SV=2 TOU=Cre	TEF5	0	0	0	0	0	0	0	1	2	7	6	4	0	0	0	0	0	0	0	3125	15403	194940	160400	146730	0	0	0	0	0	0	0	183.82	906.06	11467	9435.5	8631.1
Cre09.g412100.t1.2 Photosystem I reaction center subunit III ALS=PSAF DBV=JGI5.5 GN=PSAF OS=Chlamydomonas reinhardtii SV=2 TOU=Cre	PSAF	0	0	0	0	0	0	0	0	0	0	0	1	0	0	0	0	0	0	0	0	0	0	0	7104.7	0	0	0	0	0	0	0	0	0	0	0	546.52
Cre-1.g2716961.t1.p1 None DBV=NCBI OS=Chlamydomonas reinhardtii PN=psbD TOU=Cre	PsbD	0	0	0	0	0	0	0	0	0	3	5	3	0	0	0	0	0	0	0	0	0	7390.3	18066	11959	0	0	0	0	0	0	0	0	0	615.86	1505.5	996.6
Cre-1.g2716963.t1.p1 None DBV=NCBI OS=Chlamydomonas reinhardtii PN=psbC TOU=Cre	PsbC	0	0	0	0	0	0	0	0	0	1	3	2	0	0	0	0	0	0	0	0	0	5268.7	5051.7	5951.1	0	0	0	0	0	0	0	0	0	376.33	360.84	425.08
Cre-1.g2716987.t1.p1 None DBV=NCBI OS=Chlamydomonas reinhardtii PN=psbA TOU=Cre	PsbA	0	0	0	0	0	0	0	0	0	0	1	1	0	0	0	0	0	0	0	0	0	0	3113.6	5828.5	0	0	0	0	0	0	0	0	0	0	311.36	582.85
Cre-1.g2717000.t1.p1 None DBV=NCBI OS=Chlamydomonas reinhardtii PN=psaA TOU=Cre	PsaA	0	0	0	0	0	0	0	0	0	3	3	0	0	0	0	0	0	0	0	0	0	7349.5	6643.4	0	0	0	0	0	0	0	0	0	0	367.48	332.17	0
Cre-1.g2717002.t1.p1 None DBV=NCBI OS=Chlamydomonas reinhardtii PN=psbB TOU=Cre	PsbB	0	0	0	0	0	0	0	0	0	4	2	3	0	0	0	0	0	0	0	0	0	4349.8	0	5392.6	0	0	0	0	0	0	0	0	0	271.86	0	337.04
Cre10.g426200.t1.1 RAP-domain containing protein DBV=JGI5.5 OS=Chlamydomonas reinhardtii SV=1 TOU=Cre	OPR44	0	0	0	0	0	1	0	0	0	0	0	1	0	0	0	0	0	22865	0	0	0	0	0	22041	0	0	0	0	0	381.08	0	0	0	0	0	367.34
Cre10.g462901.t1.1 None DBV=JGI5.5 OS=Chlamydomonas reinhardtii SV=1 TOU=Cre		0	0	0	0	0	0	1	0	1	0	0	1	0	0	0	0	0	0	16370	0	14906	0	0	0	0	0	0	0	0	0	545.66	0	496.85	0	0	0
Cre12.g498550.t1.1 Magnesium protoporphyrin O-methyltransferase DBV=JGI5.5 OS=Chlamydomonas reinhardtii SV=1 TOU=Cre	CHLM1	0	0	0	0	0	0	0	0	0	1	2	1	0	0	0	0	0	0	0	0	0	0	2835.4	0	0	0	0	0	0	0	0	0	0	0	141.77	0
Cre12.g555300.t1.1 None DBV=JGI5.5 OS=Chlamydomonas reinhardtii SV=1 TOU=Cre		0	0	0	0	0	0	0	0	0	1	0	0	0	0	0	0	0	0	0	0	0	1471.3	0	0	0	0	0	0	0	0	0	0	0	42.038	0	0
Cre12.g560950.t1.2 Photosystem I reaction center subunit V ALS=PSAG DBV=JGI5.5 GN=PSAG OS=Chlamydomonas reinhardtii SV=2 TOU=Cre	PSAG	0	0	0	0	0	0	0	0	0	2	0	0	0	0	0	0	0	0	0	0	0	0	0	0	0	0	0	0	0	0	0	0	0	0	0	0
Cre13.g603700.t1.2 Actin DBV=JGI5.5 OS=Chlamydomonas reinhardtii SV=2 TOU=Cre	IDA5	0	1	0	0	0	0	0	2	0	1	0	1	0	0	0	0	0	0	0	0	0	0	0	2337.8	0	0	0	0	0	0	0	0	0	0	0	101.65
Cre15.g636600.t1.2 None DBV=JGI5.5 OS=Chlamydomonas reinhardtii SV=2 TOU=Cre	FAP391	0	0	1	0	1	0	1	0	1	0	1	0	0	0	4957.5	0	13736	0	0	0	7729.8	0	13823	0	0	0	66.1	0	183.15	0	0	0	103.06	0	184.31	0
Cre16.g660150.t1.2 None DBV=JGI5.5 OS=Chlamydomonas reinhardtii SV=2 TOU=Cre	RPS20	0	0	0	1	0	1	0	0	1	0	1	0	0	0	0	2692.9	0	1556.6	0	0	1004.2	0	986.05	0	0	0	0	448.81	0	259.43	0	0	167.37	0	164.34	0
Cre16.g682552.t1.1 None DBV=JGI5.5 OS=Chlamydomonas reinhardtii SV=1 TOU=Cre		0	0	1	0	0	1	1	0	1	1	1	0	0	0	6753.8	0	0	12448	10048	0	8377.6	5883	55794	0	0	0	58.729	0	0	108.24	87.373	0	72.849	51.156	485.17	0
Cre16.g685450.t1.1 Flagellar inner arm dynein heavy chain, dynein e (monomeric) ALS=DHC8 DBV=JGI5.5 GN=DHC8 OS=Chlamydomonas reinhardtii SV=1 TOU=Cre	DHC8	0	1	0	0	1	0	0	0	0	0	0	0	0	5224.4	0	0	9728.6	0	0	0	0	0	0	0	0	21.411	0	0	39.871	0	0	0	0	0	0	0
Cre16.g687900.t1.2 Light-harvesting protein of photosystem I ALS=LHCA7 DBV=JGI5.5 GN=LHCA7 OS=Chlamydomonas reinhardtii SV=2 TOU=Cre	LHCA7	0	0	0	0	0	0	0	0	0	0	2	3	0	0	0	0	0	0	0	0	0	0	6309.2	14801	0	0	0	0	0	0	0	0	0	0	525.77	1233.4
Cre17.g698000.t1.2 Mitochondrial F1F0 ATP synthase, beta subunit ALS=ATP2 DBV=JGI5.5 GN=ATP2 OS=Chlamydomonas reinhardtii SV=2 TOU=Cre	ATP2	0	0	0	0	0	0	0	0	0	1	1	1	0	0	0	0	0	0	0	0	0	1122.8	0	0	0	0	0	0	0	0	0	0	0	34.023	0	0
Cre17.g720250.t1.2 Chlorophyll a/b binding protein of photosystem II ALS=LHCB4 DBV=JGI5.5 GN=LHCB4 OS=Chlamydomonas reinhardtii SV=2 TOU=Cre	LHCB4	0	0	0	0	0	0	0	0	0	0	3	0	0	0	0	0	0	0	0	0	0	0	4646.2	0	0	0	0	0	0	0	0	0	0	0	273.3	0
		Rot = TEF5
		GELB:unique peptides größergleich 2/ in mindestens 2 Replikaten gefunden

## Sheet: Extracted
			WT soluble fraction			WT membrane fraction			TEF5-3xHA soluble fraction			TEF5-3xHA membrane fraction
			a	b	c	a	b	c	a	b	c	a	b	c
Identified Protein			iBAQ 01	iBAQ 02	iBAQ 03	iBAQ 04	iBAQ 05	iBAQ 06	iBAQ 07	iBAQ 08	iBAQ 09	iBAQ 10	iBAQ 11	iBAQ 12
Cre01.g006628.t2.1 None DBV=JGI5.5 OS=Chlamydomonas reinhardtii SV=1 TOU=Cre;Cre01.g006628.t1.1 None DBV=JGI5.5 OS=Chlamydomonas reinhardtii SV=1 TOU=Cre;Cre10.g445347.t1.1 None DBV=JGI5.5 OS=Chlamydomonas reinhardtii SV=1 TOU=Cre;Cre16.g666700.t1.2 None D			0	2078	0	0	0	0	0	0	0	0	0	0
Cre01.g007051.t1.2 None DBV=JGI5.5 OS=Chlamydomonas reinhardtii SV=2 TOU=Cre;Cre09.g396400.t1.2 Bi-ubiquitin ALS=UBQ2 DBV=JGI5.5 GN=UBQ2 OS=Chlamydomonas reinhardtii SV=2 TOU=Cre;Cre11.g467567.t1.1 Ubiquitin ALS=UBQ1 DBV=JGI5.5 GN=UBQ1 OS=Chlamydomonas rei			594.13	318.12	0	369.5	0	669.67	299.17	509.88	1032.3	0	0	1272.2
Cre01.g010900.t1.2 Glyceraldehyde-3-Phosphate Dehydrogenase ALS=GAP3 DBV=JGI5.5 GN=GAP3 OS=Chlamydomonas reinhardtii SV=2 TOU=Cre			0	0	0	0	0	0	0	0	233.14	0	0	0
Cre01.g054500.t1.2 None DBV=JGI5.5 OS=Chlamydomonas reinhardtii SV=2 TOU=Cre			0	0	0	0	0	0	0	0	0	43.685	90.621	0	NAD(P)(+) transhydrogenase
Cre01.g066917.t1.1 Chlorophyll a/b binding protein of LHCII ALS=LHCBM1 DBV=JGI5.5 GN=LHCBM1 OS=Chlamydomonas reinhardtii SV=1 TOU=Cre			0	0	0	0	0	0	0	0	0	0	1123.3	0
Cre02.g104650.t2.1 None DBV=JGI5.5 OS=Chlamydomonas reinhardtii SV=1 TOU=Cre;Cre02.g104650.t1.1 None DBV=JGI5.5 OS=Chlamydomonas reinhardtii SV=1 TOU=Cre			268.16	0	0	344.37	2215.1	490.31	0	0	1252.1	1228.7	0	510.98	nucleolar protein 4 (NOP4, RBM28)
Cre02.g116750.t2.1 Mitochondrial F1F0 ATP synthase, alpha subunit ALS=ATP1A DBV=JGI5.5 GN=ATP1A OS=Chlamydomonas reinhardtii SV=1 TOU=Cre;Cre02.g116750.t1.1 Mitochondrial F1F0 ATP synthase, alpha subunit ALS=ATP1A DBV=JGI5.5 GN=ATP1A OS=Chlamydomonas reinh			0	0	0	0	0	0	0	0	0	0	139.14	178.98	ATP1A
Cre02.g120150.t1.2 Ribulose-1,5-bisphosphate carboxylase/oxygenase small subunit 2 ALS=RBCS2 DBV=JGI5.5 GN=RBCS2 OS=Chlamydomonas reinhardtii SV=2 TOU=Cre;Cre02.g120100.t1.2 Ribulose-1,5-bisphosphate carboxylase/oxygenase small subunit 1, chloroplast precu			0	0	0	0	0	0	0	0	0	539.25	0	228.4	RBCS2
Cre03.g144807.t1.1 Malate synthase ALS=MAS1 DBV=JGI5.5 GN=MAS1 OS=Chlamydomonas reinhardtii SV=1 TOU=Cre			0	0	0	0	0	0	0	0	0	0	76.367	0
Cre03.g172300.t1.2 Mitochondrial phosphate carrier protein DBV=JGI5.5 OS=Chlamydomonas reinhardtii SV=2 TOU=Cre			0	0	0	0	0	0	0	0	0	0	0	7751.8
Cre03.g199950.t1.1 None DBV=JGI5.5 OS=Chlamydomonas reinhardtii SV=1 TOU=Cre			0	0	0	0	66.728	0	0	0	0	75.498	0	0
Cre03.g202200.t1.1 None DBV=JGI5.5 OS=Chlamydomonas reinhardtii SV=1 TOU=Cre;Cre03.g201450.t1.1 None DBV=JGI5.5 OS=Chlamydomonas reinhardtii SV=1 TOU=Cre			119.08	54.605	0	68.013	58.399	0	0	74.64	0	0	0	33.596
Cre03.g203850.t1.2 ATP-sulfurylase ALS=ATS1 DBV=JGI5.5 GN=ATS1 OS=Chlamydomonas reinhardtii SV=2 TOU=Cre			0	0	0	0	0	0	0	0	0	55.524	0	0
Cre04.g214501.t1.1 None DBV=JGI5.5 OS=Chlamydomonas reinhardtii SV=1 TOU=Cre			0	0	0	0	0	396.42	0	0	0	0	0	463.64
Cre05.g233305.t2.1 None DBV=JGI5.5 OS=Chlamydomonas reinhardtii SV=1 TOU=Cre;Cre05.g233305.t1.1 None DBV=JGI5.5 OS=Chlamydomonas reinhardtii SV=1 TOU=Cre			0	0	0	0	0	0	0	0	0	100.95	0	0
Cre05.g234550.t2.1 Fructose-1,6-bisphosphate aldolase ALS=FBA3 DBV=JGI5.5 GN=FBA3 OS=Chlamydomonas reinhardtii SV=1 TOU=Cre;Cre05.g234550.t1.2 Fructose-1,6-bisphosphate aldolase ALS=FBA3 DBV=JGI5.5 GN=FBA3 OS=Chlamydomonas reinhardtii SV=2 TOU=Cre			0	0	0	0	0	0	0	0	0	0	0	0
Cre05.g238332.t1.1 Photosystem I reaction center subunit II, 20 kDa ALS=PSAD DBV=JGI5.5 GN=PSAD OS=Chlamydomonas reinhardtii SV=1 TOU=Cre			0	0	0	0	0	0	0	0	0	331.44	0	263.59	PsaD
Cre06.g263450.t2.1 None DBV=JGI5.5 OS=Chlamydomonas reinhardtii SV=1 TOU=Cre;Cre06.g263450.t1.2 None DBV=JGI5.5 OS=Chlamydomonas reinhardtii SV=2 TOU=Cre;Cre12.g498600.t1.2 Eukaryotic translation elongation factor 1 alpha DBV=JGI5.5 OS=Chlamydomonas reinha			0	0	0	0	0	0	0	0	0	0	0	0
Cre06.g282900.t1.2 None DBV=JGI5.5 OS=Chlamydomonas reinhardtii SV=2 TOU=Cre			0	0	0	0	0	0	0	0	0	690.71	0	0
Cre06.g283050.t1.2 Light-harvesting protein of photosystem I ALS=LHCA1 DBV=JGI5.5 GN=LHCA1 OS=Chlamydomonas reinhardtii SV=2 TOU=Cre			0	0	0	0	0	0	0	0	0	575.72	1156.2	1093.6	LHCA1
Cre06.g285250.t1.2 Chloropyll a/b binding protein of LHCII type I, chloroplast precursor ALS=LHCBM6 DBV=JGI5.5 GN=LHCBM6 OS=Chlamydomonas reinhardtii SV=2 TOU=Cre;Cre06.g284250.t1.2 Chlorophyll a/b binding protein of LHCII ALS=LHCBM8 DBV=JGI5.5 GN=LHCBM8 O			0	0	0	0	0	0	0	0	0	0	2104	0
Cre06.g295150.t1.1 None DBV=JGI5.5 OS=Chlamydomonas reinhardtii SV=1 TOU=Cre			0	0	0	0	0	0	0	0	0	0	0	0
Cre07.g325500.t1.1 Magnesium chelatase subunit H DBV=JGI5.5 OS=Chlamydomonas reinhardtii SV=1 TOU=Cre			0	0	0	0	0	0	0	0	0	18.109	0	0
Cre07.g340200.t1.1 Thylakoid transmembrane protein involved in cyclic electron flow ALS=TEF3 DBV=JGI5.5 GN=TEF3 OS=Chlamydomonas reinhardtii SV=1 TOU=Cre			0	0	0	0	0	0	0	0	0	111.82	0	0
Cre07.g344950.t1.2 Light-harvesting protein of photosystem I ALS=LHCA9 DBV=JGI5.5 GN=LHCA9 OS=Chlamydomonas reinhardtii SV=2 TOU=Cre			0	0	0	0	0	0	0	0	0	0	255.71	0
Cre09.g386650.t2.1 ADP/ATP carrier protein, mitochondrial ALS=ANT1 DBV=JGI5.5 GN=ANT1 OS=Chlamydomonas reinhardtii SV=1 TOU=Cre;Cre09.g386650.t1.2 ADP/ATP carrier protein, mitochondrial ALS=ANT1 DBV=JGI5.5 GN=ANT1 OS=Chlamydomonas reinhardtii SV=2 TOU=Cre			0	0	0	0	0	0	0	0	0	934.04	1176.8	261.13	ANT1
Cre09.g389200.t1.1 None DBV=JGI5.5 OS=Chlamydomonas reinhardtii SV=1 TOU=Cre			0	0	0	3884.2	0	0	0	0	0	0	0	0
Cre09.g411200.t1.2 Rieske [2Fe-2S] domain containing protein ALS=TEF5 DBV=JGI5.5 GN=TEF5 OS=Chlamydomonas reinhardtii SV=2 TOU=Cre			0	0	0	0	0	0	0	183.82	906.06	11467	9435.5	8631.1	TEF5
Cre09.g412100.t1.2 Photosystem I reaction center subunit III ALS=PSAF DBV=JGI5.5 GN=PSAF OS=Chlamydomonas reinhardtii SV=2 TOU=Cre			0	0	0	0	0	0	0	0	0	0	0	546.52
Cre-1.g2716961.t1.p1 None DBV=NCBI OS=Chlamydomonas reinhardtii PN=psbD TOU=Cre			0	0	0	0	0	0	0	0	0	615.86	1505.5	996.6	PsbD
Cre-1.g2716963.t1.p1 None DBV=NCBI OS=Chlamydomonas reinhardtii PN=psbC TOU=Cre			0	0	0	0	0	0	0	0	0	376.33	360.84	425.08	PsbC
Cre-1.g2716987.t1.p1 None DBV=NCBI OS=Chlamydomonas reinhardtii PN=psbA TOU=Cre			0	0	0	0	0	0	0	0	0	0	311.36	582.85	PsbA
Cre-1.g2717000.t1.p1 None DBV=NCBI OS=Chlamydomonas reinhardtii PN=psaA TOU=Cre			0	0	0	0	0	0	0	0	0	367.48	332.17	0	PsaA
Cre-1.g2717002.t1.p1 None DBV=NCBI OS=Chlamydomonas reinhardtii PN=psbB TOU=Cre			0	0	0	0	0	0	0	0	0	271.86	0	337.04	PsbB
Cre10.g426200.t1.1 RAP-domain containing protein DBV=JGI5.5 OS=Chlamydomonas reinhardtii SV=1 TOU=Cre			0	0	0	0	0	381.08	0	0	0	0	0	367.34
Cre10.g462901.t1.1 None DBV=JGI5.5 OS=Chlamydomonas reinhardtii SV=1 TOU=Cre			0	0	0	0	0	0	545.66	0	496.85	0	0	0
Cre12.g498550.t1.1 Magnesium protoporphyrin O-methyltransferase DBV=JGI5.5 OS=Chlamydomonas reinhardtii SV=1 TOU=Cre			0	0	0	0	0	0	0	0	0	0	141.77	0
Cre12.g555300.t1.1 None DBV=JGI5.5 OS=Chlamydomonas reinhardtii SV=1 TOU=Cre			0	0	0	0	0	0	0	0	0	42.038	0	0
Cre12.g560950.t1.2 Photosystem I reaction center subunit V ALS=PSAG DBV=JGI5.5 GN=PSAG OS=Chlamydomonas reinhardtii SV=2 TOU=Cre			0	0	0	0	0	0	0	0	0	0	0	0
Cre13.g603700.t1.2 Actin DBV=JGI5.5 OS=Chlamydomonas reinhardtii SV=2 TOU=Cre			0	0	0	0	0	0	0	0	0	0	0	101.65
Cre15.g636600.t1.2 None DBV=JGI5.5 OS=Chlamydomonas reinhardtii SV=2 TOU=Cre			0	0	66.1	0	183.15	0	0	0	103.06	0	184.31	0
Cre16.g660150.t1.2 None DBV=JGI5.5 OS=Chlamydomonas reinhardtii SV=2 TOU=Cre			0	0	0	448.81	0	259.43	0	0	167.37	0	164.34	0
Cre16.g682552.t1.1 None DBV=JGI5.5 OS=Chlamydomonas reinhardtii SV=1 TOU=Cre			0	0	58.729	0	0	108.24	87.373	0	72.849	51.156	485.17	0	Guanylate cyclase
Cre16.g685450.t1.1 Flagellar inner arm dynein heavy chain, dynein e (monomeric) ALS=DHC8 DBV=JGI5.5 GN=DHC8 OS=Chlamydomonas reinhardtii SV=1 TOU=Cre			0	21.411	0	0	39.871	0	0	0	0	0	0	0
Cre16.g687900.t1.2 Light-harvesting protein of photosystem I ALS=LHCA7 DBV=JGI5.5 GN=LHCA7 OS=Chlamydomonas reinhardtii SV=2 TOU=Cre			0	0	0	0	0	0	0	0	0	0	525.77	1233.4	LHCA7
Cre17.g698000.t1.2 Mitochondrial F1F0 ATP synthase, beta subunit ALS=ATP2 DBV=JGI5.5 GN=ATP2 OS=Chlamydomonas reinhardtii SV=2 TOU=Cre			0	0	0	0	0	0	0	0	0	34.023	0	0
Cre17.g720250.t1.2 Chlorophyll a/b binding protein of photosystem II ALS=LHCB4 DBV=JGI5.5 GN=LHCB4 OS=Chlamydomonas reinhardtii SV=2 TOU=Cre			0	0	0	0	0	0	0	0	0	0	273.3	0
IBAQ				mean	SD
D1	0	311.36	582.85	298.07	291.652
D2	615.86	1505.5	996.6	1039.32	446.356
CP43	376.33	360.84	425.08	387.417	33.5243
CP47	271.86	0	337.04	202.967	178.77
PsaA	367.48	332.17	0	233.217	202.742
PsaD	331.44	0	263.59	198.343	175.088
LHCA1	575.72	1156.2	1093.6	941.84	318.61
LHCA7	0	525.77	1233.4	586.39	618.931
Cre01.g054500	43.685	90.621	0	44.7687	45.3202
ATP1A	0	139.14	178.98	106.04	93.969
RBCS2	539.25	0	228.4	255.883	270.673
ANT1	934.04	1176.8	261.13	790.657	474.375
Cre16.g682552	51.156	485.17	0	178.775	266.576
TEF5	11467	9435.5	8631.1	9844.53	1461.53
TEF5 (sol)	0	183.82	906.06	363.293	478.951
IBAQ normalized to TEF5 in membranes
D1		0.0329988	0.0675291	0.0502639	0.0244166
D2	0.0537072	0.159557	0.115466	0.109577	0.0531701
CP43	0.0328185	0.0382428	0.0492498	0.0401037	0.00837222
CP47	0.023708		0.0390495	0.0313788	0.010848
PsaA	0.0320467	0.0352043		0.0336255	0.00223272
PsaD	0.0289038		0.0305396	0.0297217	0.00115665
LHCA1	0.0502067	0.122537	0.126705	0.0998162	0.0430136
LHCA7		0.0557225	0.142902	0.0993122	0.0616451
Cre01.g054500	0.00380963	0.00960426		0.00670694	0.00409742
ATP1A		0.0147464	0.0207366	0.0177415	0.00423571
RBCS2	0.0470262		0.0264624	0.0367443	0.0145408
ANT1	0.0814546	0.12472	0.0302545	0.0788099	0.0472885
Cre16.g682552	0.00446115	0.0514196		0.0279404	0.0332047
TEF5	1	1	1	1	0
TEF5 sol		0.0194817	0.104976	0.062229	0.0604537	16.0697
